# Supplementary material for: Serum lipidome analysis of healthy beagle dogs receiving different diets
Source: Metabolomics. 2019 Dec 3;16(1):1. doi: 10.1007/s11306-019-1621-3 (PMC6890591; doi:10.1007/s11306-019-1621-3)
Supplement: Supplementary file 1 — Supplementary material 1 (XLSX 257 kb) [file 11306_2019_1621_MOESM1_ESM.xlsx]

## Sheet: S1
Transition Name	Precursor mz	MS1 Res	Product mz	MS2 Res	Frag (V)	CE (V)	Cell Acc (V)	Ret Time (min)	Ret Window	Polarity
CE 14:0	614.6	Unit/Enh (6490)	369.3	Unit/Enh (6490)	380	10	5	6.8	1.2	Positive
CE 15:0	628.6	Unit/Enh (6490)	369.3	Unit/Enh (6490)	380	10	5	6.95	1.2	Positive
CE 16:0	642.6	Unit/Enh (6490)	369.3	Unit/Enh (6490)	380	10	5	7.1	1.2	Positive
CE 16:1	640.6	Unit/Enh (6490)	369.3	Unit/Enh (6490)	380	10	5	6.9	1.2	Positive
CE 16:2	638.6	Unit/Enh (6490)	369.3	Unit/Enh (6490)	380	10	5	6.7	1.2	Positive
CE 17:0	656.6	Unit/Enh (6490)	369.3	Unit/Enh (6490)	380	10	5	7.05	1.2	Positive
CE 17:1	654.6	Unit/Enh (6490)	369.3	Unit/Enh (6490)	380	10	5	6.85	1	Positive
CE 18:0	670.7	Unit/Enh (6490)	369.3	Unit/Enh (6490)	380	10	5	7.22	1	Positive
CE 18:1	668.6	Unit/Enh (6490)	369.3	Unit/Enh (6490)	380	10	5	7.095	1	Positive
CE 18:2	666.6	Unit/Enh (6490)	369.3	Unit/Enh (6490)	380	10	5	6.95	1.2	Positive
CE 18:2 +2O	698.6	Unit/Enh (6490)	369.4	Unit/Enh (6490)	380	10	5	7.2	1.2	Positive
CE 18:2 +O	682.6	Unit/Enh (6490)	369.4	Unit/Enh (6490)	380	10	5	7.2	1.2	Positive
CE 18:3	664.6	Unit/Enh (6490)	369.3	Unit/Enh (6490)	380	10	5	6.85	1	Positive
CE 20:1	696.7	Unit/Enh (6490)	369.3	Unit/Enh (6490)	380	10	5	7.23	1	Positive
CE 20:2	694.7	Unit/Enh (6490)	369.3	Unit/Enh (6490)	380	10	5	7.1	1	Positive
CE 20:3	692.6	Unit/Enh (6490)	369.3	Unit/Enh (6490)	380	10	5	6.99	1	Positive
CE 20:4	690.6	Unit/Enh (6490)	369.3	Unit/Enh (6490)	380	10	5	6.86	1	Positive
CE 20:5	688.6	Unit/Enh (6490)	369.3	Unit/Enh (6490)	380	10	5	6.73	1	Positive
CE 22:0	726.7	Unit/Enh (6490)	369.3	Unit/Enh (6490)	380	10	5	8	1.2	Positive
CE 22:1	724.7	Unit/Enh (6490)	369.3	Unit/Enh (6490)	380	10	5	7.8	1.2	Positive
CE 22:4	718.7	Unit/Enh (6490)	369.3	Unit/Enh (6490)	380	10	5	7.2	1.2	Positive
CE 22:5	716.6	Unit/Enh (6490)	369.3	Unit/Enh (6490)	380	10	5	7	1.2	Positive
CE 22:6	714.6	Unit/Enh (6490)	369.3	Unit/Enh (6490)	380	10	5	6.8	1.2	Positive
CE 24:0	754.7	Unit/Enh (6490)	369.3	Unit/Enh (6490)	380	10	5	7.75	1.3	Positive
CE 24:1	752.7	Unit/Enh (6490)	369.3	Unit/Enh (6490)	380	10	5	7.6	1.3	Positive
CE 24:4	746.7	Unit/Enh (6490)	369.3	Unit/Enh (6490)	380	10	5	7.15	1	Positive
CE 24:5	744.7	Unit/Enh (6490)	369.3	Unit/Enh (6490)	380	10	5	7.03	1	Positive
CE 24:6	742.7	Unit/Enh (6490)	369.3	Unit/Enh (6490)	380	10	5	6.95	1	Positive
Cer d18:0/16:0	540.5	Unit/Enh (6490)	522.5	Unit/Enh (6490)	380	21	5	4.89	0.7	Positive
Cer d18:0/16:0	540.5	Unit/Enh (6490)	284.3	Unit/Enh (6490)	380	30	5	4.89	0.7	Positive
Cer d18:0/18:0	568.6	Unit/Enh (6490)	550.6	Unit/Enh (6490)	380	21	5	5.19	0.7	Positive
Cer d18:0/18:0	568.6	Unit/Enh (6490)	284.3	Unit/Enh (6490)	380	30	5	5.19	0.7	Positive
Cer d18:0/20:0	596.6	Unit/Enh (6490)	578.6	Unit/Enh (6490)	380	21	5	5.59	0.7	Positive
Cer d18:0/20:0	596.6	Unit/Enh (6490)	284.3	Unit/Enh (6490)	380	30	5	5.59	0.7	Positive
Cer d18:0/22:0	624.6	Unit/Enh (6490)	606.6	Unit/Enh (6490)	380	21	5	5.84	0.7	Positive
Cer d18:0/22:0	624.6	Unit/Enh (6490)	284.3	Unit/Enh (6490)	380	30	5	5.84	0.7	Positive
Cer d18:0/24:0	652.7	Unit/Enh (6490)	634.7	Unit/Enh (6490)	380	21	5	6.2	0.7	Positive
Cer d18:0/24:0	652.7	Unit/Enh (6490)	284.3	Unit/Enh (6490)	380	30	5	6.2	0.7	Positive
Cer d18:0/24:1	650.6	Unit/Enh (6490)	632.6	Unit/Enh (6490)	380	21	5	5.85	0.7	Positive
Cer d18:0/24:1	650.6	Unit/Enh (6490)	284.3	Unit/Enh (6490)	380	30	5	5.85	0.7	Positive
Cer d18:1/16:0	538.5	Unit/Enh (6490)	264.3	Unit/Enh (6490)	380	29	5	4.72	0.7	Positive
Cer d18:1/17:0 (ISTD)	552.6	Unit/Enh (6490)	264.3	Unit/Enh (6490)	380	29	5	4.9	0.9	Positive
Cer d18:1/18:0	566.6	Unit/Enh (6490)	264.3	Unit/Enh (6490)	380	29	5	5.1	0.7	Positive
Cer d18:1/20:0	594.6	Unit/Enh (6490)	264.3	Unit/Enh (6490)	380	29	5	5.4	0.7	Positive
Cer d18:1/22:0	622.6	Unit/Enh (6490)	264.3	Unit/Enh (6490)	380	29	5	5.7	0.7	Positive
Cer d18:1/24:0	650.6	Unit/Enh (6490)	264.3	Unit/Enh (6490)	380	29	5	5.95	0.7	Positive
Cer d18:1/24:1	648.6	Unit/Enh (6490)	264.3	Unit/Enh (6490)	380	29	5	5.67	0.7	Positive
Cer d18:1/26:1	678.7	Unit/Enh (6490)	264.4	Unit/Enh (6490)	380	30	7	6.21	0.7	Positive
Cer d18:2/16:0	536.7	Unit/Enh (6490)	262.4	Unit/Enh (6490)	380	30	7	4.432	1	Positive
Cer d18:2/22:0	620.7	Unit/Enh (6490)	262.4	Unit/Enh (6490)	380	30	7	5.465	1	Positive
Cer d18:2/24:1	646.7	Unit/Enh (6490)	262.4	Unit/Enh (6490)	380	30	7	5.457	1	Positive
DG 12:0_12:0 (ISTD) [-12:0]	474.4	Unit/Enh (6490)	257.2	Unit/Enh (6490)	380	21	5	3.9	1.2	Positive
DG 14:0_16:0 [-14:0]	558.5	Unit/Enh (6490)	313.3	Unit/Enh (6490)	380	21	5	4.95	0.7	Positive
DG 14:0_16:0 [-16:0]	558.5	Unit/Enh (6490)	285.2	Unit/Enh (6490)	380	21	5	4.95	0.7	Positive
DG 14:0_16:1 [-14:0]	556.5	Unit/Enh (6490)	311.3	Unit/Enh (6490)	380	21	5	4.7	0.8	Positive
DG 14:0_16:1 [-16:1]	556.5	Unit/Enh (6490)	285.2	Unit/Enh (6490)	380	21	5	4.7	0.8	Positive
DG 14:0_18:0 [-14:0]	586.5	Unit/Enh (6490)	341.3	Unit/Enh (6490)	380	21	5	5.32	0.8	Positive
DG 14:0_18:0 [-18:0]	586.5	Unit/Enh (6490)	285.2	Unit/Enh (6490)	380	21	5	5.32	0.8	Positive
DG 14:0_18:1 [-14:0]	584.5	Unit/Enh (6490)	339.3	Unit/Enh (6490)	380	21	5	5.05	0.8	Positive
DG 14:0_18:1 [-18:1]	584.5	Unit/Enh (6490)	285.2	Unit/Enh (6490)	380	21	5	5.05	0.8	Positive
DG 14:0_18:2 [-14:0]	582.5	Unit/Enh (6490)	337.3	Unit/Enh (6490)	380	21	5	4.8	0.7	Positive
DG 14:0_18:2 [-18:2]	582.5	Unit/Enh (6490)	285.2	Unit/Enh (6490)	380	21	5	4.8	0.7	Positive
DG 14:1_20:0 [-20:0]	612.6	Unit/Enh (6490)	283.3	Unit/Enh (6490)	380	21	5	4.9	0.8	Positive
DG 16:0_16:0 [-16:0]	586.5	Unit/Enh (6490)	313.2	Unit/Enh (6490)	380	21	5	5.3	0.8	Positive
DG 16:0_16:1 [-16:0]	584.5	Unit/Enh (6490)	311.2	Unit/Enh (6490)	380	21	5	5.03	0.9	Positive
DG 16:0_16:1 [-16:1]	584.5	Unit/Enh (6490)	313.2	Unit/Enh (6490)	380	21	5	5.03	0.9	Positive
DG 16:0_18:0 [-16:0]	614.6	Unit/Enh (6490)	341.3	Unit/Enh (6490)	380	21	5	5.55	0.9	Positive
DG 16:0_18:0 [-18:0]	614.6	Unit/Enh (6490)	313.3	Unit/Enh (6490)	380	21	5	5.55	0.9	Positive
DG 16:0_18:1 [-16:0]	612.6	Unit/Enh (6490)	339.3	Unit/Enh (6490)	380	21	5	5.35	0.8	Positive
DG 16:0_18:1 [-18:1]	612.6	Unit/Enh (6490)	313.3	Unit/Enh (6490)	380	21	5	5.35	1	Positive
DG 16:0_18:2 [-16:0]	610.5	Unit/Enh (6490)	337.2	Unit/Enh (6490)	380	21	5	5.1	0.9	Positive
DG 16:0_18:2 [-18:2]	610.5	Unit/Enh (6490)	313.2	Unit/Enh (6490)	380	21	5	5.1	0.8	Positive
DG 16:0_20:0 [-16:0]	642.7	Unit/Enh (6490)	369.3	Unit/Enh (6490)	380	21	5	5.85	0.7	Positive
DG 16:0_20:0 [-20:0]	642.6	Unit/Enh (6490)	313.3	Unit/Enh (6490)	380	21	5	5.85	0.7	Positive
DG 16:0_20:3 [-20:3]	636.6	Unit/Enh (6490)	313.3	Unit/Enh (6490)	380	21	5	5.2	1.2	Positive
DG 16:0_20:4 [-20:4]	634.5	Unit/Enh (6490)	313.2	Unit/Enh (6490)	380	21	5	5.05	1	Positive
DG 16:0_22:5 [-22:5]	660.6	Unit/Enh (6490)	313.3	Unit/Enh (6490)	380	21	5	5.225	1.2	Positive
DG 16:0_22:6 [-22:6]	658.5	Unit/Enh (6490)	313.2	Unit/Enh (6490)	380	21	5	5.05	1.2	Positive
DG 16:1_16:1 [-16:1]	582.5	Unit/Enh (6490)	311.2	Unit/Enh (6490)	380	21	5	4.73	0.9	Positive
DG 16:1_18:0 [-18:0]	612.6	Unit/Enh (6490)	311.3	Unit/Enh (6490)	380	21	5	5.32	0.7	Positive
DG 16:1_18:1 [-16:1]	610.5	Unit/Enh (6490)	339.2	Unit/Enh (6490)	380	21	5	5.08	0.8	Positive
DG 16:1_18:1 [-18:1]	610.5	Unit/Enh (6490)	311.2	Unit/Enh (6490)	380	21	5	5.08	0.8	Positive
DG 18:0_18:0 [-18:0]	642.6	Unit/Enh (6490)	341.3	Unit/Enh (6490)	380	21	5	5.85	0.8	Positive
DG 18:0_18:1 [-18:0]	640.6	Unit/Enh (6490)	339.3	Unit/Enh (6490)	380	21	5	5.62	0.9	Positive
DG 18:0_18:1 [-18:1]	640.6	Unit/Enh (6490)	341.3	Unit/Enh (6490)	380	21	5	5.62	0.9	Positive
DG 18:0_18:2 [-18:0]	638.6	Unit/Enh (6490)	337.3	Unit/Enh (6490)	380	21	5	5.45	0.8	Positive
DG 18:0_18:2 [-18:2]	638.6	Unit/Enh (6490)	341.3	Unit/Enh (6490)	380	21	5	5.45	0.8	Positive
DG 18:0_20:4 [-20:4]	662.6	Unit/Enh (6490)	341.3	Unit/Enh (6490)	380	21	5	5.4	0.8	Positive
DG 18:1_18:1 [-18:1]	638.6	Unit/Enh (6490)	339.3	Unit/Enh (6490)	380	21	5	5.4	0.8	Positive
DG 18:1_18:2 [-18:1]	636.6	Unit/Enh (6490)	337.3	Unit/Enh (6490)	380	21	5	5.2	0.8	Positive
DG 18:1_18:2 [-18:2]	636.6	Unit/Enh (6490)	339.3	Unit/Enh (6490)	380	21	5	5.2	0.8	Positive
DG 18:1_18:3 [-18:3]	634.5	Unit/Enh (6490)	339.2	Unit/Enh (6490)	380	21	5	4.95	0.8	Positive
DG 18:1_20:0 [-18:1]	668.7	Unit/Enh (6490)	369.3	Unit/Enh (6490)	380	21	5	6	1.2	Positive
DG 18:1_20:3 [-20:3]	662.6	Unit/Enh (6490)	339.3	Unit/Enh (6490)	380	21	5	5.35	1	Positive
DG 18:1_20:4 [-18:1]	660.6	Unit/Enh (6490)	361.3	Unit/Enh (6490)	380	21	5	5.1	0.9	Positive
DG 18:1_20:4 [-20:4]	660.6	Unit/Enh (6490)	339.3	Unit/Enh (6490)	380	21	5	5.255	0.8	Positive
DG 18:2_18:2 [-18:2]	634.5	Unit/Enh (6490)	337.2	Unit/Enh (6490)	380	21	5	4.95	0.9	Positive
DG 18:2_20:3 [-20:3]	660.6	Unit/Enh (6490)	337.3	Unit/Enh (6490)	380	21	5	5.1	1	Positive
DG 18:2_20:4 [-20:4]	658.5	Unit/Enh (6490)	337.2	Unit/Enh (6490)	380	21	5	4.9	0.8	Positive
GM3 d18:1/16:0	1153.7	Unit/Enh (6490)	264.3	Unit/Enh (6490)	380	57	5	3.6	0.8	Positive
GM3 d18:1/18:0	1181.8	Unit/Enh (6490)	264.3	Unit/Enh (6490)	380	57	5	3.98	0.8	Positive
GM3 d18:1/20:0	1209.8	Unit/Enh (6490)	264.3	Unit/Enh (6490)	380	57	5	4.28	0.8	Positive
GM3 d18:1/22:0	1237.8	Unit/Enh (6490)	264.3	Unit/Enh (6490)	380	57	5	4.6	0.8	Positive
GM3 d18:1/24:0	1265.8	Unit/Enh (6490)	264.3	Unit/Enh (6490)	380	57	5	4.88	0.8	Positive
GM3 d18:1/24:1	1263.8	Unit/Enh (6490)	264.3	Unit/Enh (6490)	380	57	5	4.62	0.8	Positive
Hex2Cer d18:1/16:0	862.6	Unit/Enh (6490)	264.3	Unit/Enh (6490)	380	53	5	4.2	0.7	Positive
Hex2Cer d18:1/18:0	890.7	Unit/Enh (6490)	264.3	Unit/Enh (6490)	380	53	5	4.55	0.7	Positive
Hex2Cer d18:1/20:0	918.7	Unit/Enh (6490)	264.3	Unit/Enh (6490)	380	53	5	4.87	0.8	Positive
Hex2Cer d18:1/22:0	946.7	Unit/Enh (6490)	264.3	Unit/Enh (6490)	380	53	5	5.1	0.8	Positive
Hex2Cer d18:1/24:0	974.8	Unit/Enh (6490)	264.3	Unit/Enh (6490)	380	53	5	5.4	0.7	Positive
Hex2Cer d18:1/24:1	972.7	Unit/Enh (6490)	264.3	Unit/Enh (6490)	380	53	5	5.1	0.7	Positive
Hex3Cer d18:1/16:0	1024.7	Unit/Enh (6490)	264.3	Unit/Enh (6490)	380	57	5	3.965	1	Positive
Hex3Cer d18:1/18:0	1052.7	Unit/Enh (6490)	264.3	Unit/Enh (6490)	380	57	5	4.35	0.9	Positive
Hex3Cer d18:1/20:0	1080.7	Unit/Enh (6490)	264.3	Unit/Enh (6490)	380	57	5	4.68	0.7	Positive
Hex3Cer d18:1/22:0	1108.8	Unit/Enh (6490)	264.3	Unit/Enh (6490)	380	57	5	5.01	1	Positive
Hex3Cer d18:1/24:0	1136.8	Unit/Enh (6490)	264.3	Unit/Enh (6490)	380	57	5	5.32	1	Positive
Hex3Cer d18:1/24:1	1134.8	Unit/Enh (6490)	264.3	Unit/Enh (6490)	380	57	5	5.1	1	Positive
HexCer d18:1/16:0	700.6	Unit/Enh (6490)	264.3	Unit/Enh (6490)	380	33	5	4.293	0.7	Positive
HexCer d18:1/18:0	728.6	Unit/Enh (6490)	264.3	Unit/Enh (6490)	380	33	5	4.65	1	Positive
HexCer d18:1/20:0	756.6	Unit/Enh (6490)	264.3	Unit/Enh (6490)	380	33	5	4.97	0.7	Positive
HexCer d18:1/22:0	784.7	Unit/Enh (6490)	264.3	Unit/Enh (6490)	380	33	5	5.3	0.7	Positive
HexCer d18:1/24:0	812.7	Unit/Enh (6490)	264.3	Unit/Enh (6490)	380	33	5	5.6	0.7	Positive
HexCer d18:1/24:1	810.7	Unit/Enh (6490)	264.3	Unit/Enh (6490)	380	33	5	5.3	0.7	Positive
LPC 14:0	468.3	Unit/Enh (6490)	184.1	Unit/Enh (6490)	380	21	5	1.7	0.8	Positive
LPC 15:0	482.3	Unit/Enh (6490)	184.1	Unit/Enh (6490)	380	21	5	1.9	0.8	Positive
LPC 16:0	496.3	Unit/Enh (6490)	184.1	Unit/Enh (6490)	380	21	5	2.1	0.8	Positive
LPC 16:1	494.3	Unit/Enh (6490)	184.1	Unit/Enh (6490)	380	21	5	1.8	1	Positive
LPC 17:0	510.35	Unit/Enh (6490)	184.1	Unit/Enh (6490)	380	21	5	2.3	1	Positive
LPC 17:1	508.4	Unit/Enh (6490)	184.1	Unit/Enh (6490)	380	21	5	2	1.3	Positive
LPC 18:0	524.4	Unit/Enh (6490)	184.1	Unit/Enh (6490)	380	21	5	2.55	0.8	Positive
LPC 18:1	522.4	Unit/Enh (6490)	184.1	Unit/Enh (6490)	380	21	5	2.31	0.8	Positive
LPC 18:2	520.3	Unit/Enh (6490)	184.1	Unit/Enh (6490)	380	21	5	2.01	1	Positive
LPC 18:3	518.3	Unit/Enh (6490)	184.1	Unit/Enh (6490)	380	21	5	1.71	1	Positive
LPC 20:0	552.4	Unit/Enh (6490)	184.1	Unit/Enh (6490)	380	21	5	2.8	1.2	Positive
LPC 20:1	550.4	Unit/Enh (6490)	184.1	Unit/Enh (6490)	380	21	5	2.55	1.2	Positive
LPC 20:2	548.4	Unit/Enh (6490)	184.1	Unit/Enh (6490)	380	21	5	2.234	1.2	Positive
LPC 20:3	546.4	Unit/Enh (6490)	184.1	Unit/Enh (6490)	380	21	5	2.08	1.1	Positive
LPC 20:4	544.3	Unit/Enh (6490)	184.1	Unit/Enh (6490)	380	21	5	1.995	1	Positive
LPC 20:5	542.3	Unit/Enh (6490)	184.1	Unit/Enh (6490)	380	21	5	1.717	1	Positive
LPC 22:0	580.4	Unit/Enh (6490)	184.1	Unit/Enh (6490)	380	21	5	3.2	1.3	Positive
LPC 22:1	578.4	Unit/Enh (6490)	184.1	Unit/Enh (6490)	380	21	5	3.054	1.2	Positive
LPC 22:5	570.4	Unit/Enh (6490)	184.1	Unit/Enh (6490)	380	21	5	2.086	1.2	Positive
LPC 22:6	568.3	Unit/Enh (6490)	184.1	Unit/Enh (6490)	380	21	5	1.943	1	Positive
LPC 24:0	608.5	Unit/Enh (6490)	184.1	Unit/Enh (6490)	380	21	5	3.7	1	Positive
LPC 26:0	636.5	Unit/Enh (6490)	184.1	Unit/Enh (6490)	380	21	5	4.15	1	Positive
LPC O-16:0	482.4	Unit/Enh (6490)	104.1	Unit/Enh (6490)	380	21	5	2.428	1.3	Positive
LPC O-18:0	510.4	Unit/Enh (6490)	104.1	Unit/Enh (6490)	380	21	5	2.822	1.3	Positive
LPC O-18:1	508.4	Unit/Enh (6490)	104.1	Unit/Enh (6490)	380	21	5	2.496	1.2	Positive
LPC O-20:0	538.4	Unit/Enh (6490)	104.1	Unit/Enh (6490)	380	21	5	3	1.2	Positive
LPC O-20:1	536.4	Unit/Enh (6490)	104.1	Unit/Enh (6490)	380	21	5	2.954	1.2	Positive
LPC O-22:0	566.5	Unit/Enh (6490)	104.1	Unit/Enh (6490)	380	21	5	3.47	1.2	Positive
LPC O-22:1	564.4	Unit/Enh (6490)	104.1	Unit/Enh (6490)	380	21	5	3.09	1.2	Positive
LPC O-24:0	594.5	Unit/Enh (6490)	104.1	Unit/Enh (6490)	380	21	5	3.88	1.2	Positive
LPC O-24:1	592.5	Unit/Enh (6490)	104.1	Unit/Enh (6490)	380	21	5	3.48	1.2	Positive
LPC O-24:2	590.5	Unit/Enh (6490)	104.1	Unit/Enh (6490)	380	21	5	3.17	1.2	Positive
LPE 14:0 (ISTD)	426.3	Unit/Enh (6490)	285.2	Unit/Enh (6490)	380	17	5	1.74	1.5	Positive
LPE 16:0	454.3	Unit/Enh (6490)	313.3	Unit/Enh (6490)	380	17	5	2.17	1.2	Positive
LPE 18:0	482.3	Unit/Enh (6490)	341.3	Unit/Enh (6490)	380	17	5	2.52	1.2	Positive
LPE 18:1	480.3	Unit/Enh (6490)	339.3	Unit/Enh (6490)	380	17	5	2.25	1.2	Positive
LPE 18:2	478.3	Unit/Enh (6490)	337.3	Unit/Enh (6490)	380	17	5	1.98	1.2	Positive
LPE 20:4	502.3	Unit/Enh (6490)	361.3	Unit/Enh (6490)	380	17	5	1.95	1.2	Positive
LPE 22:6	526.3	Unit/Enh (6490)	385.3	Unit/Enh (6490)	380	17	5	1.9	1.2	Positive
LPI 18:0	618.3	Unit/Enh (6490)	341.3	Unit/Enh (6490)	380	17	5	2.326	1	Positive
LPI 18:1	616.3	Unit/Enh (6490)	339.3	Unit/Enh (6490)	380	17	5	2.002	1	Positive
LPI 18:2	614.3	Unit/Enh (6490)	337.3	Unit/Enh (6490)	380	17	5	1.65	1	Positive
LPI 20:4	638.3	Unit/Enh (6490)	361.3	Unit/Enh (6490)	380	17	5	1.611	1	Positive
PC 28:0	678.5	Unit/Enh (6490)	184.1	Unit/Enh (6490)	380	21	5	3.8	1.2	Positive
PC 29:0	692.5	Unit/Enh (6490)	184.1	Unit/Enh (6490)	380	21	5	4	1.2	Positive
PC 30:0	706.5	Unit/Enh (6490)	184.1	Unit/Enh (6490)	380	21	5	4.2	1.2	Positive
PC 31:0\PC O-32:0	720.6	Unit/Enh (6490)	184.1	Unit/Enh (6490)	380	21	5	4.6	1.6	Positive
PC 31:1\PC O-32:1\PC P-32:0	718.5	Unit/Enh (6490)	184.1	Unit/Enh (6490)	380	21	5	4.6	1.6	Positive
PC 32:0	734.6	Unit/Enh (6490)	184.1	Unit/Enh (6490)	380	21	5	4.5	1.2	Positive
PC 32:1	732.6	Unit/Enh (6490)	184.1	Unit/Enh (6490)	380	21	5	4.425	1.2	Positive
PC 32:2	730.5	Unit/Enh (6490)	184.1	Unit/Enh (6490)	380	21	5	4.129	1	Positive
PC 32:3	728.5	Unit/Enh (6490)	184.1	Unit/Enh (6490)	380	21	5	3.927	1	Positive
PC 33:0	748.6	Unit/Enh (6490)	184.1	Unit/Enh (6490)	380	21	5	4.65	1.4	Positive
PC 33:1|\C O-34:1	746.6	Unit/Enh (6490)	184.1	Unit/Enh (6490)	380	21	5	4.5	1.3	Positive
PC 33:2\PC O-34:2\PC P-34:1	744.6	Unit/Enh (6490)	184.1	Unit/Enh (6490)	380	21	5	4.45	1.5	Positive
PC 33:3\PC O-34:3\PC P-34:2	742.5	Unit/Enh (6490)	184.1	Unit/Enh (6490)	380	21	5	4.37	1.2	Positive
PC 34:0	762.6	Unit/Enh (6490)	184.1	Unit/Enh (6490)	380	21	5	4.85	1	Positive
PC 34:1	760.6	Unit/Enh (6490)	184.1	Unit/Enh (6490)	380	21	5	4.5	1	Positive
PC 34:2	758.6	Unit/Enh (6490)	184.1	Unit/Enh (6490)	380	21	5	4.25	1	Positive
PC 34:2 + 2O	790.6	Unit/Enh (6490)	184.1	Unit/Enh (6490)	380	21	5	4.9	1.2	Positive
PC 34:2 + O\PC O-34:3 +2O\PC P-34:2 +2O	774.6	Unit/Enh (6490)	184.1	Unit/Enh (6490)	380	21	5	4.7	1.2	Positive
PC 34:3	756.6	Unit/Enh (6490)	184.1	Unit/Enh (6490)	380	21	5	4.05	1	Positive
PC 34:4	754.5	Unit/Enh (6490)	184.1	Unit/Enh (6490)	380	21	5	3.87	1	Positive
PC 34:5	752.5	Unit/Enh (6490)	184.1	Unit/Enh (6490)	380	21	5	3.5	1.1	Positive
PC 35:0\PC O-36:0	776.6	Unit/Enh (6490)	184.1	Unit/Enh (6490)	380	21	5	4.7	1.9	Positive
PC 35:1\PC O-36:1	774.6	Unit/Enh (6490)	184.1	Unit/Enh (6490)	380	21	5	4.75	1.8	Positive
PC 35:2\PC O-36:2	772.6	Unit/Enh (6490)	184.1	Unit/Enh (6490)	380	21	5	4.6	1.5	Positive
PC 35:3\PC O-36:3\PC P-36:2	770.6	Unit/Enh (6490)	184.1	Unit/Enh (6490)	380	21	5	4.5	1.5	Positive
PC 35:4\PC O-36:4	768.6	Unit/Enh (6490)	184.1	Unit/Enh (6490)	380	21	5	4.3	1.5	Positive
PC 35:5	766.5	Unit/Enh (6490)	184.1	Unit/Enh (6490)	380	21	5	4.2	1.3	Positive
PC 36:0\PC P-38:6	790.6	Unit/Enh (6490)	184.1	Unit/Enh (6490)	380	21	5	4.75	1.8	Positive
PC 36:1	788.6	Unit/Enh (6490)	184.1	Unit/Enh (6490)	380	21	5	4.85	1.2	Positive
PC 36:2	786.6	Unit/Enh (6490)	184.1	Unit/Enh (6490)	380	21	5	4.6	1	Positive
PC 36:3	784.6	Unit/Enh (6490)	184.1	Unit/Enh (6490)	380	21	5	4.35	1.2	Positive
PC 36:4	782.6	Unit/Enh (6490)	184.1	Unit/Enh (6490)	380	21	5	4.2	1	Positive
PC 36:5	780.6	Unit/Enh (6490)	184.1	Unit/Enh (6490)	380	21	5	4.02	1	Positive
PC 36:6	778.5	Unit/Enh (6490)	184.1	Unit/Enh (6490)	380	21	5	3.8	1	Positive
PC 37:4\PC O-38:4	796.6	Unit/Enh (6490)	184.1	Unit/Enh (6490)	380	21	5	4.7	1.3	Positive
PC 37:5\PC O-38:5\PC P-38:4	794.6	Unit/Enh (6490)	184.1	Unit/Enh (6490)	380	21	5	4.5	1.3	Positive
PC 37:6\PC P-38:5	792.6	Unit/Enh (6490)	184.1	Unit/Enh (6490)	380	21	5	4.5	1.2	Positive
PC 38:2	814.6	Unit/Enh (6490)	184.1	Unit/Enh (6490)	380	21	5	5	1.3	Positive
PC 38:3	812.6	Unit/Enh (6490)	184.1	Unit/Enh (6490)	380	21	5	4.75	1.2	Positive
PC 38:4	810.6	Unit/Enh (6490)	184.1	Unit/Enh (6490)	380	21	5	4.6	1	Positive
PC 38:5	808.6	Unit/Enh (6490)	184.1	Unit/Enh (6490)	380	21	5	4.3	1.2	Positive
PC 38:6	806.6	Unit/Enh (6490)	184.1	Unit/Enh (6490)	380	21	5	4.2	1	Positive
PC 38:7	804.6	Unit/Enh (6490)	184.1	Unit/Enh (6490)	380	21	5	3.8	1.2	Positive
PC 39:5\PC O-40:5	822.6	Unit/Enh (6490)	184.1	Unit/Enh (6490)	380	21	5	4.7	1.8	Positive
PC 39:6\PC O-40:6	820.6	Unit/Enh (6490)	184.1	Unit/Enh (6490)	380	21	5	4.5	1.7	Positive
PC 39:7\PC O-40:7\PC P-40:6	818.6	Unit/Enh (6490)	184.1	Unit/Enh (6490)	380	21	5	4.6	1.8	Positive
PC 40:4	838.6	Unit/Enh (6490)	184.1	Unit/Enh (6490)	380	21	5	4.71	1.2	Positive
PC 40:5	836.6	Unit/Enh (6490)	184.1	Unit/Enh (6490)	380	21	5	4.67	1	Positive
PC 40:6	834.6	Unit/Enh (6490)	184.1	Unit/Enh (6490)	380	21	5	4.43	1	Positive
PC 40:7	832.6	Unit/Enh (6490)	184.1	Unit/Enh (6490)	380	21	5	4.25	1	Positive
PC 40:8	830.6	Unit/Enh (6490)	184.1	Unit/Enh (6490)	380	21	5	3.99	1.1	Positive
PC O-32:2\PC P-32:1	716.6	Unit/Enh (6490)	184.1	Unit/Enh (6490)	380	21	5	4.339	1.5	Positive
PC O-34:4\PC P-34:3	740.6	Unit/Enh (6490)	184.1	Unit/Enh (6490)	380	21	5	4.1	1.2	Positive
PC O-36:5\PC P-36:4	766.6	Unit/Enh (6490)	184.1	Unit/Enh (6490)	380	21	5	4.35	1.2	Positive
PC P-30:0	690.4	Unit/Enh (6490)	184.1	Unit/Enh (6490)	380	21	5	4.2	1.1	Positive
PC P-36:5	764.6	Unit/Enh (6490)	184.1	Unit/Enh (6490)	380	21	5	4.41	1.5	Positive
PE 28:0	636.5	Unit/Enh (6490)	495.5	Unit/Enh (6490)	380	17	5	3.9	1.2	Positive
PE 32:0	692.5	Unit/Enh (6490)	551.5	Unit/Enh (6490)	380	17	5	4.55	0.8	Positive
PE 32:1	690.5	Unit/Enh (6490)	549.5	Unit/Enh (6490)	380	17	5	4.3	0.8	Positive
PE 34:0	720.6	Unit/Enh (6490)	579.5	Unit/Enh (6490)	380	17	5	4.9	0.8	Positive
PE 34:1	718.5	Unit/Enh (6490)	577.5	Unit/Enh (6490)	380	17	5	4.6	0.8	Positive
PE 34:2	716.5	Unit/Enh (6490)	575.5	Unit/Enh (6490)	380	17	5	4.4	0.8	Positive
PE 34:3	714.5	Unit/Enh (6490)	573.5	Unit/Enh (6490)	380	17	5	4.15	0.8	Positive
PE 35:1	732.6	Unit/Enh (6490)	591.5	Unit/Enh (6490)	380	17	5	4.8	1	Positive
PE 35:2\PE O-36:2\PE P-36:1	730.5	Unit/Enh (6490)	589.5	Unit/Enh (6490)	380	17	5	5.1	1.5	Positive
PE 36:0	748.6	Unit/Enh (6490)	607.6	Unit/Enh (6490)	380	17	5	5.2	0.8	Positive
PE 36:1	746.6	Unit/Enh (6490)	605.6	Unit/Enh (6490)	380	17	5	4.95	0.8	Positive
PE 36:2	744.6	Unit/Enh (6490)	603.5	Unit/Enh (6490)	380	17	5	4.73	0.8	Positive
PE 36:3	742.5	Unit/Enh (6490)	601.5	Unit/Enh (6490)	380	17	5	4.45	0.8	Positive
PE 36:4	740.5	Unit/Enh (6490)	599.5	Unit/Enh (6490)	380	17	5	4.25	0.9	Positive
PE 36:5	738.5	Unit/Enh (6490)	597.5	Unit/Enh (6490)	380	17	5	4.1	0.9	Positive
PE 38:3	770.6	Unit/Enh (6490)	629.6	Unit/Enh (6490)	380	17	5	4.919	1.2	Positive
PE 38:4	768.6	Unit/Enh (6490)	627.5	Unit/Enh (6490)	380	17	5	4.75	1	Positive
PE 38:5	766.5	Unit/Enh (6490)	625.5	Unit/Enh (6490)	380	17	5	4.45	0.8	Positive
PE 38:6	764.5	Unit/Enh (6490)	623.5	Unit/Enh (6490)	380	17	5	4.2	1	Positive
PE 40:4	796.6	Unit/Enh (6490)	655.6	Unit/Enh (6490)	380	17	5	4.95	1	Positive
PE 40:5	794.6	Unit/Enh (6490)	653.6	Unit/Enh (6490)	380	17	5	4.8	0.8	Positive
PE 40:6	792.6	Unit/Enh (6490)	651.5	Unit/Enh (6490)	380	17	5	4.6	0.8	Positive
PE 40:7	790.5	Unit/Enh (6490)	649.5	Unit/Enh (6490)	380	17	5	4.3	0.8	Positive
PE O-34:1	704.6	Unit/Enh (6490)	563.5	Unit/Enh (6490)	380	17	5	4.975	1.2	Positive
PE O-34:2\PE P-34:1	702.5	Unit/Enh (6490)	561.5	Unit/Enh (6490)	380	17	5	4.721	1.2	Positive
PE O-36:3\PE P-36:2	728.6	Unit/Enh (6490)	587.5	Unit/Enh (6490)	380	17	5	4.85	1.3	Positive
PE O-36:4	726.5	Unit/Enh (6490)	585.5	Unit/Enh (6490)	380	17	5	4.6	1	Positive
PE O-36:5\PE P-36:4	724.5	Unit/Enh (6490)	583.5	Unit/Enh (6490)	380	17	5	4.5	1.2	Positive
PE O-36:6	722.5	Unit/Enh (6490)	581.5	Unit/Enh (6490)	380	17	5	4.3	1	Positive
PE O-38:4	754.6	Unit/Enh (6490)	613.6	Unit/Enh (6490)	380	17	5	4.85	1.3	Positive
PE O-38:5\PE P-38:4	752.6	Unit/Enh (6490)	611.5	Unit/Enh (6490)	380	17	5	4.75	1.2	Positive
PE O-40:5\PE P-40:4	780.6	Unit/Enh (6490)	639.6	Unit/Enh (6490)	380	17	5	5.1	1.3	Positive
PE O-40:6\PE P-40:5	778.5	Unit/Enh (6490)	637.5	Unit/Enh (6490)	380	17	5	4.8	1.3	Positive
PE O-40:7\PE P-40:6	776.6	Unit/Enh (6490)	635.5	Unit/Enh (6490)	380	17	5	4.7	1.3	Positive
PE P-16:0/18:1 [FA]	702.5	Unit/Enh (6490)	339.3	Unit/Enh (6490)	380	17	5	4.85	0.7	Positive
PE P-16:0/18:1 [head group]	702.5	Unit/Enh (6490)	364.3	Unit/Enh (6490)	380	17	5	4.85	0.7	Positive
PE P-16:0/18:2	700.5	Unit/Enh (6490)	559.5	Unit/Enh (6490)	380	17	5	4.6	0.7	Positive
PE P-16:0/18:2 [FA]	700.5	Unit/Enh (6490)	337.3	Unit/Enh (6490)	380	17	5	4.6	0.7	Positive
PE P-16:0/18:2 [head group]	700.5	Unit/Enh (6490)	364.3	Unit/Enh (6490)	380	17	5	4.6	0.7	Positive
PE P-16:0/20:4 [FA]	724.5	Unit/Enh (6490)	361.3	Unit/Enh (6490)	380	17	5	4.6	0.7	Positive
PE P-16:0/20:4 [head group]	724.5	Unit/Enh (6490)	364.3	Unit/Enh (6490)	380	17	5	4.6	0.7	Positive
PE P-16:0/22:5	750.5	Unit/Enh (6490)	609.6	Unit/Enh (6490)	380	17	5	4.62	1	Positive
PE P-16:0/22:5 [FA]	750.5	Unit/Enh (6490)	387.3	Unit/Enh (6490)	380	17	5	4.62	0.7	Positive
PE P-16:0/22:5 [head group]	750.5	Unit/Enh (6490)	364.3	Unit/Enh (6490)	380	17	5	4.62	0.7	Positive
PE P-16:0/22:6	748.5	Unit/Enh (6490)	607.5	Unit/Enh (6490)	380	17	5	4.52	0.7	Positive
PE P-16:0/22:6 [FA]	748.5	Unit/Enh (6490)	385.3	Unit/Enh (6490)	380	17	5	4.52	0.7	Positive
PE P-16:0/22:6 [head group]	748.5	Unit/Enh (6490)	364.3	Unit/Enh (6490)	380	17	5	4.52	0.7	Positive
PE P-18:0/18:1 [FA]	730.5	Unit/Enh (6490)	339.3	Unit/Enh (6490)	380	17	5	5.2	0.7	Positive
PE P-18:0/18:1 [head group]	730.5	Unit/Enh (6490)	392.3	Unit/Enh (6490)	380	17	5	5.2	0.7	Positive
PE P-18:0/18:2 [FA]	728.6	Unit/Enh (6490)	337.3	Unit/Enh (6490)	380	17	5	5	0.7	Positive
PE P-18:0/18:2 [head group]	728.6	Unit/Enh (6490)	392.3	Unit/Enh (6490)	380	17	5	5	0.7	Positive
PE P-18:0/20:4 [FA]	752.6	Unit/Enh (6490)	361.3	Unit/Enh (6490)	380	17	5	4.95	0.7	Positive
PE P-18:0/20:4 [head group]	752.6	Unit/Enh (6490)	392.3	Unit/Enh (6490)	380	17	5	4.95	0.7	Positive
PE P-18:0/22:5 [FA]	778.5	Unit/Enh (6490)	387.3	Unit/Enh (6490)	380	17	5	4.98	0.8	Positive
PE P-18:0/22:5 [head group]	778.5	Unit/Enh (6490)	392.3	Unit/Enh (6490)	380	17	5	4.98	0.9	Positive
PE P-18:0/22:6 [FA]	776.6	Unit/Enh (6490)	385.3	Unit/Enh (6490)	380	17	5	4.85	0.9	Positive
PE P-18:0/22:6 [head group]	776.6	Unit/Enh (6490)	392.3	Unit/Enh (6490)	380	17	5	4.85	0.7	Positive
PE P-20:0/20:4 [FA]	780.6	Unit/Enh (6490)	361.3	Unit/Enh (6490)	380	17	5	5.25	0.7	Positive
PE P-20:0/20:4 [head group]	780.6	Unit/Enh (6490)	420.3	Unit/Enh (6490)	380	17	5	5.25	0.7	Positive
PG 28:0 (ISTD)	684.5	Unit/Enh (6490)	495.4	Unit/Enh (6490)	380	21	5	3.5	1.5	Positive
PG 34:1	766.6	Unit/Enh (6490)	577.5	Unit/Enh (6490)	380	21	5	4.2	0.7	Positive
PG 36:1	794.6	Unit/Enh (6490)	605.6	Unit/Enh (6490)	380	21	5	4.45	0.7	Positive
PG 36:2	792.6	Unit/Enh (6490)	603.5	Unit/Enh (6490)	380	21	5	4.2	0.7	Positive
PI 25:0 (ISTD)	730.45	Unit/Enh (6490)	453.45	Unit/Enh (6490)	380	17	5	4.01	0.9	Positive
PI 32:0	828.6	Unit/Enh (6490)	551.6	Unit/Enh (6490)	380	17	5	4.01	0.9	Positive
PI 32:1	826.5	Unit/Enh (6490)	549.5	Unit/Enh (6490)	380	17	5	3.8	0.9	Positive
PI 34:0	856.6	Unit/Enh (6490)	579.6	Unit/Enh (6490)	380	17	5	4.35	0.8	Positive
PI 34:1	854.6	Unit/Enh (6490)	577.6	Unit/Enh (6490)	380	17	5	4.08	0.8	Positive
PI 34:2	852.6	Unit/Enh (6490)	575.6	Unit/Enh (6490)	380	17	5	3.85	0.8	Positive
PI 36:1	882.6	Unit/Enh (6490)	605.6	Unit/Enh (6490)	380	17	5	4.45	0.9	Positive
PI 36:2	880.6	Unit/Enh (6490)	603.6	Unit/Enh (6490)	380	17	5	4.18	0.8	Positive
PI 36:3	878.6	Unit/Enh (6490)	601.6	Unit/Enh (6490)	380	17	5	3.9	0.8	Positive
PI 36:4	876.6	Unit/Enh (6490)	599.6	Unit/Enh (6490)	380	17	5	3.8	0.8	Positive
PI 38:2	908.6	Unit/Enh (6490)	631.6	Unit/Enh (6490)	380	17	5	4.376	1	Positive
PI 38:3	906.6	Unit/Enh (6490)	629.6	Unit/Enh (6490)	380	17	5	4.348	0.9	Positive
PI 38:4	904.6	Unit/Enh (6490)	627.6	Unit/Enh (6490)	380	17	5	4.22	0.9	Positive
PI 38:5	902.6	Unit/Enh (6490)	625.6	Unit/Enh (6490)	380	17	5	3.923	1	Positive
PI 38:6	900.6	Unit/Enh (6490)	623.6	Unit/Enh (6490)	380	17	5	3.69	1	Positive
PI 40:4	932.6	Unit/Enh (6490)	655.6	Unit/Enh (6490)	380	17	5	4.436	0.9	Positive
PI 40:5	930.6	Unit/Enh (6490)	653.6	Unit/Enh (6490)	380	17	5	4.25	0.9	Positive
PI 40:6	928.6	Unit/Enh (6490)	651.6	Unit/Enh (6490)	380	17	5	4.162	0.9	Positive
PS 28:0 (ISTD)	680.45	Unit/Enh (6490)	495.45	Unit/Enh (6490)	380	25	5	3.5	1.3	Positive
PS 34:1	762.6	Unit/Enh (6490)	577.6	Unit/Enh (6490)	380	25	5	4.15	1	Positive
PS 34:2	760.6	Unit/Enh (6490)	575.6	Unit/Enh (6490)	380	25	5	3.9	1	Positive
PS 36:1	790.6	Unit/Enh (6490)	605.6	Unit/Enh (6490)	380	25	5	4.5	1	Positive
PS 36:2	788.5	Unit/Enh (6490)	603.5	Unit/Enh (6490)	380	25	5	4.2	1	Positive
PS 38:3	814.6	Unit/Enh (6490)	629.6	Unit/Enh (6490)	380	25	5	4.25	1.2	Positive
PS 38:4	812.5	Unit/Enh (6490)	627.5	Unit/Enh (6490)	380	25	5	4.2	1.2	Positive
PS 38:5	810.5	Unit/Enh (6490)	625.5	Unit/Enh (6490)	380	25	5	3.8	1.2	Positive
PS 40:5	838.6	Unit/Enh (6490)	653.6	Unit/Enh (6490)	380	25	5	4.3	1.2	Positive
PS 40:6	836.5	Unit/Enh (6490)	651.5	Unit/Enh (6490)	380	25	5	4.1	1.2	Positive
SM 30:1 (ISTD)	647.5	Unit/Enh (6490)	184.1	Unit/Enh (6490)	380	25	5	3.37	1	Positive
SM 31:1	661.5	Unit/Enh (6490)	184.1	Unit/Enh (6490)	380	25	5	3.574	0.9	Positive
SM 32:0	677.6	Unit/Enh (6490)	184.1	Unit/Enh (6490)	380	25	5	3.814	0.9	Positive
SM 32:1	675.5	Unit/Enh (6490)	184.1	Unit/Enh (6490)	380	25	5	3.724	0.8	Positive
SM 32:2	673.5	Unit/Enh (6490)	184.1	Unit/Enh (6490)	380	25	5	3.45	0.8	Positive
SM 33:1	689.6	Unit/Enh (6490)	184.1	Unit/Enh (6490)	380	25	5	3.944	0.8	Positive
SM 34:0	705.6	Unit/Enh (6490)	184.1	Unit/Enh (6490)	380	25	5	4.22	0.8	Positive
SM 34:1	703.6	Unit/Enh (6490)	184.1	Unit/Enh (6490)	380	25	5	4.12	0.9	Positive
SM 34:2	701.6	Unit/Enh (6490)	184.1	Unit/Enh (6490)	380	25	5	3.834	0.9	Positive
SM 34:3	699.5	Unit/Enh (6490)	184.1	Unit/Enh (6490)	380	25	5	3.674	1	Positive
SM 35:1	717.6	Unit/Enh (6490)	184.1	Unit/Enh (6490)	380	25	5	4.25	1	Positive
SM 35:2	715.6	Unit/Enh (6490)	184.1	Unit/Enh (6490)	380	25	5	4	1.2	Positive
SM 36:1	731.6	Unit/Enh (6490)	184.1	Unit/Enh (6490)	380	25	5	4.5	0.9	Positive
SM 36:2	729.6	Unit/Enh (6490)	184.1	Unit/Enh (6490)	380	25	5	4.18	0.8	Positive
SM 36:3	727.6	Unit/Enh (6490)	184.1	Unit/Enh (6490)	380	25	5	3.9	1.2	Positive
SM 38:1	759.6	Unit/Enh (6490)	184.1	Unit/Enh (6490)	380	25	5	4.85	0.8	Positive
SM 38:2	757.6	Unit/Enh (6490)	184.1	Unit/Enh (6490)	380	25	5	4.55	1	Positive
SM 38:3	755.6	Unit/Enh (6490)	184.1	Unit/Enh (6490)	380	25	5	4.25	1	Positive
SM 39:1	773.7	Unit/Enh (6490)	184.1	Unit/Enh (6490)	380	25	5	5	1	Positive
SM 40:1	787.7	Unit/Enh (6490)	184.1	Unit/Enh (6490)	380	25	5	5.2	1	Positive
SM 40:2	785.7	Unit/Enh (6490)	184.1	Unit/Enh (6490)	380	25	5	4.9	1	Positive
SM 40:3	783.7	Unit/Enh (6490)	184.1	Unit/Enh (6490)	380	25	5	4.4	1.2	Positive
SM 41:1	801.7	Unit/Enh (6490)	184.1	Unit/Enh (6490)	380	25	5	5.3	1.5	Positive
SM 42:1	815.7	Unit/Enh (6490)	184.1	Unit/Enh (6490)	380	25	5	5.45	1	Positive
SM 42:2	813.7	Unit/Enh (6490)	184.1	Unit/Enh (6490)	380	25	5	5.05	1.7	Positive
SM 42:3	811.7	Unit/Enh (6490)	184.1	Unit/Enh (6490)	380	25	5	4.8	1.5	Positive
SM 43:1	829.7	Unit/Enh (6490)	184.1	Unit/Enh (6490)	380	25	5	5.65	0.8	Positive
SM 44:1	843.7	Unit/Enh (6490)	184.1	Unit/Enh (6490)	380	25	5	5.75	1	Positive
SM 44:2	843.7	Unit/Enh (6490)	184.1	Unit/Enh (6490)	380	25	5	5.45	1.2	Positive
Sph d17:0 (ISTD)	288.32	Unit/Enh (6490)	270.3	Unit/Enh (6490)	380	13	5	1.8	1	Positive
Sph d17:0 (ISTD)	288.32	Unit/Enh (6490)	252.2	Unit/Enh (6490)	380	17	5	1.8	1	Positive
Sph d17:0 (ISTD)	288.32	Unit/Enh (6490)	240.2	Unit/Enh (6490)	380	21	5	1.8	1	Positive
Sph d17:1 (ISTD)	286.32	Unit/Enh (6490)	268.3	Unit/Enh (6490)	380	13	5	1.7	1	Positive
Sph d17:1 (ISTD)	286.32	Unit/Enh (6490)	250.2	Unit/Enh (6490)	380	17	5	1.7	1	Positive
Sph d17:1 (ISTD)	286.32	Unit/Enh (6490)	238.2	Unit/Enh (6490)	380	21	5	1.7	1	Positive
TG 14:0 16:0 18:2	820.8	Unit/Enh (6490)	547.5	Unit/Enh (6490)	380	21	5	6.7	1.2	Positive
TG 14:0 16:1 18:1	820.8	Unit/Enh (6490)	521.5	Unit/Enh (6490)	380	21	5	6.7	1.2	Positive
TG 14:0 16:1 18:2	818.8	Unit/Enh (6490)	521.5	Unit/Enh (6490)	380	21	5	6.53	1.2	Positive
TG 14:0 18:0 18:1	850.8	Unit/Enh (6490)	605.6	Unit/Enh (6490)	380	21	5	6.92	1.2	Positive
TG 14:0 18:2 18:2	844.8	Unit/Enh (6490)	599.5	Unit/Enh (6490)	380	21	5	6.6	1.2	Positive
TG 14:1 16:0 18:1	820.8	Unit/Enh (6490)	577.6	Unit/Enh (6490)	380	21	5	6.7	1.2	Positive
TG 14:1 16:1 18:0	820.8	Unit/Enh (6490)	549.5	Unit/Enh (6490)	380	21	5	6.7	1.2	Positive
TG 14:1 18:0 18:2	846.8	Unit/Enh (6490)	603.6	Unit/Enh (6490)	380	21	5	6.7	0.9	Positive
TG 14:1 18:1 18:1	846.8	Unit/Enh (6490)	547.5	Unit/Enh (6490)	380	21	5	6.7	0.9	Positive
TG 15:0 18:1 16:0	836.8	Unit/Enh (6490)	577.5	Unit/Enh (6490)	380	21	5	6.9	1.2	Positive
TG 15:0 18:1 18:1	862.8	Unit/Enh (6490)	603.6	Unit/Enh (6490)	380	21	5	6.9	1.2	Positive
TG 16:0 16:0 16:0	824.8	Unit/Enh (6490)	551.5	Unit/Enh (6490)	380	21	5	6.9	1.2	Positive
TG 16:0 16:0 16:0 d5 (ISTD)	829.8	Unit/Enh (6490)	556.5	Unit/Enh (6490)	380	21	5	6.9	1.2	Positive
TG 16:0 16:0 18:0	852.8	Unit/Enh (6490)	551.5	Unit/Enh (6490)	380	21	5	7.1	1.2	Positive
TG 16:0 16:0 18:1	850.8	Unit/Enh (6490)	551.5	Unit/Enh (6490)	380	21	5	6.95	1.2	Positive
TG 16:0 16:0 18:2	848.8	Unit/Enh (6490)	551.5	Unit/Enh (6490)	380	21	5	6.85	1.2	Positive
TG 16:0 16:1 18:1	848.8	Unit/Enh (6490)	549.5	Unit/Enh (6490)	380	21	5	6.85	1.2	Positive
TG 16:0 18:0 18:1	878.8	Unit/Enh (6490)	577.5	Unit/Enh (6490)	380	21	5	7.1	1.2	Positive
TG 16:0 18:1 18:1	876.8	Unit/Enh (6490)	603.6	Unit/Enh (6490)	380	21	5	6.95	1.2	Positive
TG 16:0 18:1 18:2	874.8	Unit/Enh (6490)	577.6	Unit/Enh (6490)	380	21	5	6.85	1.2	Positive
TG 16:0 18:2 18:2	872.8	Unit/Enh (6490)	599.6	Unit/Enh (6490)	380	21	5	6.72	1.2	Positive
TG 16:1 16:1 16:1	818.8	Unit/Enh (6490)	547.5	Unit/Enh (6490)	380	21	5	6.55	1.2	Positive
TG 16:1 16:1 18:0	848.8	Unit/Enh (6490)	547.5	Unit/Enh (6490)	380	21	5	6.77	1.2	Positive
TG 16:1 16:1 18:1	846.8	Unit/Enh (6490)	575.6	Unit/Enh (6490)	380	21	5	6.7	1.2	Positive
TG 16:1 18:1 18:1	874.8	Unit/Enh (6490)	603.6	Unit/Enh (6490)	380	21	5	6.84	1.2	Positive
TG 16:1 18:1 18:2	872.8	Unit/Enh (6490)	573.6	Unit/Enh (6490)	380	21	5	6.72	1.2	Positive
TG 17:0 16:0 16:1	836.8	Unit/Enh (6490)	563.5	Unit/Enh (6490)	380	21	5	6.9	1.2	Positive
TG 17:0 16:0 18:0	866.8	Unit/Enh (6490)	593.6	Unit/Enh (6490)	380	21	5	7.1	1.2	Positive
TG 17:0 17:0 17:0 (ISTD)	866.8	Unit/Enh (6490)	579.5	Unit/Enh (6490)	380	21	5	7.13	1.2	Positive
TG 17:0 18:1 14:0	836.8	Unit/Enh (6490)	537.5	Unit/Enh (6490)	380	21	5	6.9	1.2	Positive
TG 17:0 18:1 16:0	864.8	Unit/Enh (6490)	565.5	Unit/Enh (6490)	380	21	5	7	1.2	Positive
TG 17:0 18:1 16:1	862.8	Unit/Enh (6490)	563.5	Unit/Enh (6490)	380	21	5	6.9	1.2	Positive
TG 17:0 18:1 18:1	890.8	Unit/Enh (6490)	603.6	Unit/Enh (6490)	380	21	5	7.02	1.2	Positive
TG 17:0 18:2 16:0	862.8	Unit/Enh (6490)	589.6	Unit/Enh (6490)	380	21	5	6.9	1.2	Positive
TG 18:0 18:0 18:0	908.9	Unit/Enh (6490)	607.6	Unit/Enh (6490)	380	21	5	7.3	1	Positive
TG 18:0 18:0 18:1	906.9	Unit/Enh (6490)	607.6	Unit/Enh (6490)	380	21	5	7.2	1	Positive
TG 18:0 18:1 18:1	904.9	Unit/Enh (6490)	603.6	Unit/Enh (6490)	380	21	5	7.1	1	Positive
TG 18:0 18:2 18:2	900.8	Unit/Enh (6490)	599.5	Unit/Enh (6490)	380	21	5	6.9	1	Positive
TG 18:1 14:0 16:0	822.8	Unit/Enh (6490)	523.5	Unit/Enh (6490)	380	21	5	6.8	1	Positive
TG 18:1 18:1 18:1	902.9	Unit/Enh (6490)	603.6	Unit/Enh (6490)	380	21	5	7	1	Positive
TG 18:1 18:1 18:2	900.9	Unit/Enh (6490)	603.9	Unit/Enh (6490)	380	21	5	6.9	1	Positive
TG 18:1 18:1 20:4	924.9	Unit/Enh (6490)	603.6	Unit/Enh (6490)	380	21	5	6.85	1	Positive
TG 18:1 18:1 22:6	948.9	Unit/Enh (6490)	603.7	Unit/Enh (6490)	380	21	5	6.8	1	Positive
TG 18:1 18:2 18:2	898.9	Unit/Enh (6490)	599.6	Unit/Enh (6490)	380	21	5	6.77	1	Positive
TG 18:2 18:2 18:2	896.9	Unit/Enh (6490)	599.6	Unit/Enh (6490)	380	21	5	6.63	1	Positive
TG 18:2 18:2 20:4	920.9	Unit/Enh (6490)	599.6	Unit/Enh (6490)	380	21	5	6.59	1	Positive
TG 48:0	824.8	Unit/Enh (6490)	824.8	Unit/Enh (6490)	380	5	5	6.92	1	Positive
TG 48:0 d5 (ISTD)	829.8	Unit/Enh (6490)	829.8	Unit/Enh (6490)	380	1	5	6.92	1	Positive
TG 48:1	822.8	Unit/Enh (6490)	822.8	Unit/Enh (6490)	380	1	5	6.8	1	Positive
TG 48:2	820.7	Unit/Enh (6490)	820.7	Unit/Enh (6490)	380	1	5	6.7	1	Positive
TG 48:3	818.7	Unit/Enh (6490)	818.7	Unit/Enh (6490)	380	1	5	6.55	1	Positive
TG 49:1	836.8	Unit/Enh (6490)	836.8	Unit/Enh (6490)	380	1	5	6.9	1	Positive
TG 50:0	852.8	Unit/Enh (6490)	852.8	Unit/Enh (6490)	380	1	5	7.1	1	Positive
TG 50:1	850.8	Unit/Enh (6490)	850.8	Unit/Enh (6490)	380	1	5	6.95	1	Positive
TG 50:2	848.8	Unit/Enh (6490)	848.8	Unit/Enh (6490)	380	1	5	6.85	1	Positive
TG 50:3	846.8	Unit/Enh (6490)	846.8	Unit/Enh (6490)	380	1	5	6.7	1	Positive
TG 50:4	844.7	Unit/Enh (6490)	844.7	Unit/Enh (6490)	380	1	5	6.55	1	Positive
TG 51:1	864.8	Unit/Enh (6490)	864.8	Unit/Enh (6490)	380	1	5	7.05	1	Positive
TG 51:2	862.8	Unit/Enh (6490)	862.8	Unit/Enh (6490)	380	1	5	6.9	1	Positive
TG 52:1	878.8	Unit/Enh (6490)	878.8	Unit/Enh (6490)	380	1	5	7.05	1.3	Positive
TG 52:2	876.8	Unit/Enh (6490)	876.8	Unit/Enh (6490)	380	1	5	6.98	1.3	Positive
TG 52:3	874.8	Unit/Enh (6490)	874.8	Unit/Enh (6490)	380	1	5	6.86	1	Positive
TG 52:4	872.8	Unit/Enh (6490)	872.8	Unit/Enh (6490)	380	1	5	6.72	1	Positive
TG 53:2	890.8	Unit/Enh (6490)	890.8	Unit/Enh (6490)	380	1	5	7.02	1.3	Positive
TG 54:0	908.9	Unit/Enh (6490)	908.9	Unit/Enh (6490)	380	1	5	7.2	1.4	Positive
TG 54:1	906.8	Unit/Enh (6490)	906.8	Unit/Enh (6490)	380	1	5	7.2	1.4	Positive
TG 54:2	904.9	Unit/Enh (6490)	904.8	Unit/Enh (6490)	380	1	5	6.95	1.4	Positive
TG 54:3	902.8	Unit/Enh (6490)	902.8	Unit/Enh (6490)	380	1	5	6.8	1.4	Positive
TG 54:4	900.8	Unit/Enh (6490)	900.8	Unit/Enh (6490)	380	1	5	6.9	1.4	Positive
TG 54:5	898.8	Unit/Enh (6490)	898.8	Unit/Enh (6490)	380	1	5	6.8	1.4	Positive
TG 54:6	896.8	Unit/Enh (6490)	896.8	Unit/Enh (6490)	380	1	5	6.6	1.4	Positive
TG 56:6	924.8	Unit/Enh (6490)	924.8	Unit/Enh (6490)	380	1	5	6.85	1.4	Positive
TG 56:8	920.9	Unit/Enh (6490)	920.9	Unit/Enh (6490)	380	1	5	6.57	1.4	Positive
TG 58:8	948.9	Unit/Enh (6490)	948.9	Unit/Enh (6490)	380	1	5	6.8	1.4	Positive

## Sheet: S2
Transition Name	Precursor mz	MS1 Res	Product mz	MS2 Res	MS2 Res	Frag (V)	CE (V)	Cell Acc (V)	Ret Time (min)	Ret Window	Polarity
TAG 44:1-12:0	766.7	Wide / Unit (6490)		549.5	Wide / Unit (6490)	380	30	7	6.3	0.8	Positive
TAG 44:1-14:0	766.7	Wide / Unit (6490)		521.4	Wide / Unit (6490)	380	30	7	6.8	0.8	Positive
TAG 44:1-14:1	766.7	Wide / Unit (6490)		523.5	Wide / Unit (6490)	380	30	7	6.8	0.8	Positive
TAG 44:1-16:0	766.7	Wide / Unit (6490)		493.4	Wide / Unit (6490)	380	30	7	6.8	0.8	Positive
TAG 44:1-16:1	766.7	Wide / Unit (6490)		495.4	Wide / Unit (6490)	380	30	7	6.8	0.8	Positive
TAG 44:1-18:1	766.7	Wide / Unit (6490)		467.4	Wide / Unit (6490)	380	30	7	6.8	0.8	Positive
TAG 46:0-14:0	796.7	Wide / Unit (6490)		551.5	Wide / Unit (6490)	380	30	7	7.57	0.8	Positive
TAG 46:0-15:0	796.7	Wide / Unit (6490)		537.5	Wide / Unit (6490)	380	30	7	7.55	0.8	Positive
TAG 46:0-16:0	796.7	Wide / Unit (6490)		523.5	Wide / Unit (6490)	380	30	7	7.57	0.8	Positive
TAG 46:1-12:0	794.7	Wide / Unit (6490)		577.5	Wide / Unit (6490)	380	30	7	7.21	0.8	Positive
TAG 46:1-14:0	794.7	Wide / Unit (6490)		549.5	Wide / Unit (6490)	380	30	7	7.21	0.8	Positive
TAG 46:1-16:0	794.7	Wide / Unit (6490)		521.4	Wide / Unit (6490)	380	30	7	7.23	0.8	Positive
TAG 46:1-16:1	794.7	Wide / Unit (6490)		523.5	Wide / Unit (6490)	380	30	7	7.23	0.8	Positive
TAG 46:1-18:1	794.7	Wide / Unit (6490)		495.4	Wide / Unit (6490)	380	30	7	7.21	0.8	Positive
TAG 46:2-12:0	792.7	Wide / Unit (6490)		575.5	Wide / Unit (6490)	380	30	7	6.88	0.8	Positive
TAG 46:2-14:0	792.7	Wide / Unit (6490)		547.5	Wide / Unit (6490)	380	30	7	6.88	0.8	Positive
TAG 46:2-14:1	792.7	Wide / Unit (6490)		549.5	Wide / Unit (6490)	380	30	7	6.88	0.8	Positive
TAG 46:2-16:0	792.7	Wide / Unit (6490)		519.4	Wide / Unit (6490)	380	30	7	6.89	0.8	Positive
TAG 46:2-16:1	792.7	Wide / Unit (6490)		521.4	Wide / Unit (6490)	380	30	7	6.86	0.8	Positive
TAG 46:2-18:1	792.7	Wide / Unit (6490)		493.4	Wide / Unit (6490)	380	30	7	6.86	0.8	Positive
TAG 46:2-18:2	792.7	Wide / Unit (6490)		495.4	Wide / Unit (6490)	380	30	7	6.89	0.8	Positive
TAG 46:3-12:0	790.7	Wide / Unit (6490)		573.5	Wide / Unit (6490)	380	30	7	6.53	0.8	Positive
TAG 46:3-12:1	790.7	Wide / Unit (6490)		575.5	Wide / Unit (6490)	380	30	7	6.58	0.8	Positive
TAG 46:3-14:1	790.7	Wide / Unit (6490)		547.5	Wide / Unit (6490)	380	30	7	6.58	0.8	Positive
TAG 46:3-16:0	790.7	Wide / Unit (6490)		517.4	Wide / Unit (6490)	380	30	7	6.58	0.8	Positive
TAG 46:3-16:1	790.7	Wide / Unit (6490)		519.4	Wide / Unit (6490)	380	30	7	6.5	0.8	Positive
TAG 46:3-18:1	790.7	Wide / Unit (6490)		491.4	Wide / Unit (6490)	380	30	7	6.51	0.8	Positive
TAG 46:3-18:2	790.7	Wide / Unit (6490)		493.4	Wide / Unit (6490)	380	30	7	6.51	0.8	Positive
TAG 47:0-14:0	810.7	Wide / Unit (6490)		565.5	Wide / Unit (6490)	380	30	7	7.57	0.8	Positive
TAG 47:0-15:0	810.7	Wide / Unit (6490)		551.5	Wide / Unit (6490)	380	30	7	7.57	0.8	Positive
TAG 47:0-16:0	810.7	Wide / Unit (6490)		537.5	Wide / Unit (6490)	380	30	7	7.59	0.8	Positive
TAG 47:0-17:0	810.7	Wide / Unit (6490)		523.5	Wide / Unit (6490)	380	30	7	7.59	0.8	Positive
TAG 47:1-13:0	808.7	Wide / Unit (6490)		577.5	Wide / Unit (6490)	380	30	7	7.23	0.8	Positive
TAG 47:1-14:0	808.7	Wide / Unit (6490)		563.5	Wide / Unit (6490)	380	30	7	7.21	0.8	Positive
TAG 47:1-15:0	808.7	Wide / Unit (6490)		549.5	Wide / Unit (6490)	380	30	7	7.23	0.8	Positive
TAG 47:1-16:0	808.7	Wide / Unit (6490)		535.5	Wide / Unit (6490)	380	30	7	7.22	0.8	Positive
TAG 47:1-16:1	808.7	Wide / Unit (6490)		537.5	Wide / Unit (6490)	380	30	7	7.22	0.8	Positive
TAG 47:1-17:1	808.7	Wide / Unit (6490)		523.5	Wide / Unit (6490)	380	30	7	7.26	0.8	Positive
TAG 47:1-18:1	808.7	Wide / Unit (6490)		509.4	Wide / Unit (6490)	380	30	7	7.22	0.8	Positive
TAG 47:2-13:0	806.7	Wide / Unit (6490)		575.5	Wide / Unit (6490)	380	30	7	6.88	0.8	Positive
TAG 47:2-14:0	806.7	Wide / Unit (6490)		561.5	Wide / Unit (6490)	380	30	7	6.88	0.8	Positive
TAG 47:2-15:0	806.7	Wide / Unit (6490)		547.5	Wide / Unit (6490)	380	30	7	6.91	0.8	Positive
TAG 47:2-15:1	806.7	Wide / Unit (6490)		549.5	Wide / Unit (6490)	380	30	7	6.88	0.8	Positive
TAG 47:2-16:0	806.7	Wide / Unit (6490)		533.4	Wide / Unit (6490)	380	30	7	6.88	0.8	Positive
TAG 47:2-16:1	806.7	Wide / Unit (6490)		535.5	Wide / Unit (6490)	380	30	7	6.87	0.8	Positive
TAG 47:2-17:1	806.7	Wide / Unit (6490)		521.4	Wide / Unit (6490)	380	30	7	6.87	0.8	Positive
TAG 47:2-18:1	806.7	Wide / Unit (6490)		507.4	Wide / Unit (6490)	380	30	7	6.87	0.8	Positive
TAG 47:2-18:2	806.7	Wide / Unit (6490)		509.4	Wide / Unit (6490)	380	30	7	6.91	0.8	Positive
TAG 48:0	829.8	Wide / Unit (6490)		556.5	Wide / Unit (6490)	380	30	7	7.43	0.8	Positive
TAG 48:0-16:0	824.8	Wide / Unit (6490)		551.5	Wide / Unit (6490)	380	30	7	7.94	0.8	Positive
TAG 48:1-14:0	822.8	Wide / Unit (6490)		577.5	Wide / Unit (6490)	380	30	7	7.6	0.8	Positive
TAG 48:1-16:0	822.8	Wide / Unit (6490)		549.5	Wide / Unit (6490)	380	30	7	7.6	0.8	Positive
TAG 48:1-16:1	822.8	Wide / Unit (6490)		551.5	Wide / Unit (6490)	380	30	7	7.6	0.8	Positive
TAG 48:1-18:1	822.8	Wide / Unit (6490)		523.5	Wide / Unit (6490)	380	30	7	7.6	0.8	Positive
TAG 48:2-14:0	820.7	Wide / Unit (6490)		575.5	Wide / Unit (6490)	380	30	7	7.29	0.8	Positive
TAG 48:2-16:0	820.7	Wide / Unit (6490)		547.5	Wide / Unit (6490)	380	30	7	7.29	0.8	Positive
TAG 48:2-16:1	820.7	Wide / Unit (6490)		549.5	Wide / Unit (6490)	380	30	7	7.26	0.8	Positive
TAG 48:2-18:1	820.7	Wide / Unit (6490)		521.4	Wide / Unit (6490)	380	30	7	7.26	0.8	Positive
TAG 48:2-18:2	820.7	Wide / Unit (6490)		523.5	Wide / Unit (6490)	380	30	7	7.29	0.8	Positive
TAG 48:3-14:0	818.7	Wide / Unit (6490)		573.5	Wide / Unit (6490)	380	30	7	6.94	0.8	Positive
TAG 48:3-14:1	818.7	Wide / Unit (6490)		575.5	Wide / Unit (6490)	380	30	7	6.97	0.8	Positive
TAG 48:3-16:0	818.7	Wide / Unit (6490)		545.4	Wide / Unit (6490)	380	30	7	6.97	0.8	Positive
TAG 48:3-16:1	818.7	Wide / Unit (6490)		547.5	Wide / Unit (6490)	380	30	7	6.94	0.8	Positive
TAG 48:3-16:2	818.7	Wide / Unit (6490)		549.5	Wide / Unit (6490)	380	30	7	6.98	0.8	Positive
TAG 48:3-18:1	818.7	Wide / Unit (6490)		519.4	Wide / Unit (6490)	380	30	7	6.94	0.8	Positive
TAG 48:3-18:2	818.7	Wide / Unit (6490)		521.4	Wide / Unit (6490)	380	30	7	6.94	0.8	Positive
TAG 48:3-18:3	818.7	Wide / Unit (6490)		523.5	Wide / Unit (6490)	380	30	7	7	0.8	Positive
TAG 48:4-12:0	816.7	Wide / Unit (6490)		599.5	Wide / Unit (6490)	380	30	7	6.6	0.8	Positive
TAG 48:4-14:1	816.7	Wide / Unit (6490)		573.5	Wide / Unit (6490)	380	30	7	6.62	0.8	Positive
TAG 48:4-16:1	816.7	Wide / Unit (6490)		545.4	Wide / Unit (6490)	380	30	7	6.62	0.8	Positive
TAG 48:4-18:1	816.7	Wide / Unit (6490)		517.4	Wide / Unit (6490)	380	30	7	6.62	0.8	Positive
TAG 48:4-18:2	816.7	Wide / Unit (6490)		519.4	Wide / Unit (6490)	380	30	7	6.59	0.8	Positive
TAG 49:0-15:0	838.8	Wide / Unit (6490)		579.5	Wide / Unit (6490)	380	30	7	7.96	0.8	Positive
TAG 49:0-16:0	838.8	Wide / Unit (6490)		565.5	Wide / Unit (6490)	380	30	7	7.96	0.8	Positive
TAG 49:0-17:0	838.8	Wide / Unit (6490)		551.5	Wide / Unit (6490)	380	30	7	7.96	0.8	Positive
TAG 49:0-18:0	838.8	Wide / Unit (6490)		537.5	Wide / Unit (6490)	380	30	7	7.96	0.8	Positive
TAG 49:1-15:0	836.8	Wide / Unit (6490)		577.5	Wide / Unit (6490)	380	30	7	7.62	0.8	Positive
TAG 49:1-16:0	836.8	Wide / Unit (6490)		563.5	Wide / Unit (6490)	380	30	7	7.62	0.8	Positive
TAG 49:1-16:1	836.8	Wide / Unit (6490)		565.5	Wide / Unit (6490)	380	30	7	7.62	0.8	Positive
TAG 49:1-17:0	836.8	Wide / Unit (6490)		549.5	Wide / Unit (6490)	380	30	7	7.62	0.8	Positive
TAG 49:1-18:1	836.8	Wide / Unit (6490)		537.5	Wide / Unit (6490)	380	30	7	7.62	0.8	Positive
TAG 49:2-15:0	834.8	Wide / Unit (6490)		575.5	Wide / Unit (6490)	380	30	7	7.31	0.8	Positive
TAG 49:2-15:1	834.8	Wide / Unit (6490)		577.5	Wide / Unit (6490)	380	30	7	7.38	0.8	Positive
TAG 49:2-16:0	834.8	Wide / Unit (6490)		561.5	Wide / Unit (6490)	380	30	7	7.3	0.8	Positive
TAG 49:2-16:1	834.8	Wide / Unit (6490)		563.5	Wide / Unit (6490)	380	30	7	7.31	0.8	Positive
TAG 49:2-17:1	834.8	Wide / Unit (6490)		549.5	Wide / Unit (6490)	380	30	7	7.29	0.8	Positive
TAG 49:2-18:1	834.8	Wide / Unit (6490)		535.5	Wide / Unit (6490)	380	30	7	7.3	0.8	Positive
TAG 49:2-18:2	834.8	Wide / Unit (6490)		537.5	Wide / Unit (6490)	380	30	7	7.33	0.8	Positive
TAG 49:3-14:1	832.7	Wide / Unit (6490)		589.5	Wide / Unit (6490)	380	30	7	7.1	0.8	Positive
TAG 49:3-15:1	832.7	Wide / Unit (6490)		575.5	Wide / Unit (6490)	380	30	7	7.1	0.8	Positive
TAG 49:3-16:1	832.7	Wide / Unit (6490)		561.5	Wide / Unit (6490)	380	30	7	6.96	0.8	Positive
TAG 49:3-17:1	832.7	Wide / Unit (6490)		547.5	Wide / Unit (6490)	380	30	7	6.96	0.8	Positive
TAG 49:3-18:1	832.7	Wide / Unit (6490)		533.4	Wide / Unit (6490)	380	30	7	6.95	0.8	Positive
TAG 50:0-16:0	852.8	Wide / Unit (6490)		579.5	Wide / Unit (6490)	380	30	7	8.29	0.8	Positive
TAG 50:0-18:0	852.8	Wide / Unit (6490)		551.5	Wide / Unit (6490)	380	30	7	8.29	0.8	Positive
TAG 50:1-16:0	850.8	Wide / Unit (6490)		577.5	Wide / Unit (6490)	380	30	7	7.96	0.8	Positive
TAG 50:1-18:1	850.8	Wide / Unit (6490)		551.5	Wide / Unit (6490)	380	30	7	7.96	0.8	Positive
TAG 50:2-16:0	848.8	Wide / Unit (6490)		575.5	Wide / Unit (6490)	380	30	7	7.66	0.8	Positive
TAG 50:2-16:1	848.8	Wide / Unit (6490)		577.5	Wide / Unit (6490)	380	30	7	7.64	0.8	Positive
TAG 50:2-18:1	848.8	Wide / Unit (6490)		549.5	Wide / Unit (6490)	380	30	7	7.65	0.8	Positive
TAG 50:2-18:2	848.8	Wide / Unit (6490)		551.5	Wide / Unit (6490)	380	30	7	7.68	0.8	Positive
TAG 50:3-16:0	846.8	Wide / Unit (6490)		573.5	Wide / Unit (6490)	380	30	7	7.35	0.8	Positive
TAG 50:3-16:1	846.8	Wide / Unit (6490)		575.5	Wide / Unit (6490)	380	30	7	7.34	0.8	Positive
TAG 50:3-18:1	846.8	Wide / Unit (6490)		547.5	Wide / Unit (6490)	380	30	7	7.34	0.8	Positive
TAG 50:3-18:2	846.8	Wide / Unit (6490)		549.5	Wide / Unit (6490)	380	30	7	7.35	0.8	Positive
TAG 50:4-14:0	844.7	Wide / Unit (6490)		599.5	Wide / Unit (6490)	380	30	7	7.03	0.8	Positive
TAG 50:4-14:1	844.7	Wide / Unit (6490)		601.5	Wide / Unit (6490)	380	30	7	7.03	0.8	Positive
TAG 50:4-16:0	844.7	Wide / Unit (6490)		571.5	Wide / Unit (6490)	380	30	7	7.08	0.8	Positive
TAG 50:4-16:1	844.7	Wide / Unit (6490)		573.5	Wide / Unit (6490)	380	30	7	7.03	0.8	Positive
TAG 50:4-16:2	844.7	Wide / Unit (6490)		575.5	Wide / Unit (6490)	380	30	7	7.07	0.8	Positive
TAG 50:4-18:0	844.7	Wide / Unit (6490)		543.4	Wide / Unit (6490)	380	30	7	7.07	0.8	Positive
TAG 50:4-18:1	844.7	Wide / Unit (6490)		545.4	Wide / Unit (6490)	380	30	7	7.04	0.8	Positive
TAG 50:4-18:2	844.7	Wide / Unit (6490)		547.5	Wide / Unit (6490)	380	30	7	7.03	0.8	Positive
TAG 50:5-14:0	842.7	Wide / Unit (6490)		597.5	Wide / Unit (6490)	380	30	7	6.72	0.8	Positive
TAG 50:5-14:1	842.7	Wide / Unit (6490)		599.5	Wide / Unit (6490)	380	30	7	6.68	0.8	Positive
TAG 50:5-14:2	842.7	Wide / Unit (6490)		601.5	Wide / Unit (6490)	380	30	7	6.68	0.8	Positive
TAG 50:5-16:0	842.7	Wide / Unit (6490)		569.4	Wide / Unit (6490)	380	30	7	6.84	0.8	Positive
TAG 50:5-16:1	842.7	Wide / Unit (6490)		571.5	Wide / Unit (6490)	380	30	7	6.68	0.8	Positive
TAG 50:5-16:2	842.7	Wide / Unit (6490)		573.5	Wide / Unit (6490)	380	30	7	6.68	0.8	Positive
TAG 50:5-16:3	842.7	Wide / Unit (6490)		575.5	Wide / Unit (6490)	380	30	7	6.9	0.8	Positive
TAG 50:5-18:1	842.7	Wide / Unit (6490)		543.4	Wide / Unit (6490)	380	30	7	6.75	0.8	Positive
TAG 50:5-18:2	842.7	Wide / Unit (6490)		545.4	Wide / Unit (6490)	380	30	7	6.71	0.8	Positive
TAG 50:5-18:3	842.7	Wide / Unit (6490)		547.5	Wide / Unit (6490)	380	30	7	6.72	0.8	Positive
TAG 50:5-18:4	842.7	Wide / Unit (6490)		549.5	Wide / Unit (6490)	380	30	7	6.82	0.8	Positive
TAG 50:5-20:4	842.7	Wide / Unit (6490)		521.4	Wide / Unit (6490)	380	30	7	6.84	0.8	Positive
TAG 50:6-12:1	840.7	Wide / Unit (6490)		625.5	Wide / Unit (6490)	380	30	7	6.51	0.8	Positive
TAG 50:6-14:1	840.7	Wide / Unit (6490)		597.5	Wide / Unit (6490)	380	30	7	6.51	0.8	Positive
TAG 50:6-16:3	840.7	Wide / Unit (6490)		573.5	Wide / Unit (6490)	380	30	7	6.51	0.8	Positive
TAG 50:6-18:2	840.7	Wide / Unit (6490)		543.4	Wide / Unit (6490)	380	30	7	6.51	0.8	Positive
TAG 50:6-18:3	840.7	Wide / Unit (6490)		545.4	Wide / Unit (6490)	380	30	7	6.51	0.8	Positive
TAG 50:6-20:4	840.7	Wide / Unit (6490)		519.4	Wide / Unit (6490)	380	30	7	6.51	0.8	Positive
TAG 50:6-20:5	840.7	Wide / Unit (6490)		521.4	Wide / Unit (6490)	380	30	7	6.55	0.8	Positive
TAG 51:1-16:0	864.8	Wide / Unit (6490)		591.5	Wide / Unit (6490)	380	30	7	7.99	0.8	Positive
TAG 51:1-17:0	864.8	Wide / Unit (6490)		577.5	Wide / Unit (6490)	380	30	7	7.99	0.8	Positive
TAG 51:1-18:0	864.8	Wide / Unit (6490)		563.5	Wide / Unit (6490)	380	30	7	8	0.8	Positive
TAG 51:1-18:1	864.8	Wide / Unit (6490)		565.5	Wide / Unit (6490)	380	30	7	7.99	0.8	Positive
TAG 51:2-15:0	862.8	Wide / Unit (6490)		603.5	Wide / Unit (6490)	380	30	7	7.67	0.8	Positive
TAG 51:2-16:0	862.8	Wide / Unit (6490)		589.5	Wide / Unit (6490)	380	30	7	7.69	0.8	Positive
TAG 51:2-16:1	862.8	Wide / Unit (6490)		591.5	Wide / Unit (6490)	380	30	7	7.72	0.8	Positive
TAG 51:2-17:0	862.8	Wide / Unit (6490)		575.5	Wide / Unit (6490)	380	30	7	7.72	0.8	Positive
TAG 51:2-17:1	862.8	Wide / Unit (6490)		577.5	Wide / Unit (6490)	380	30	7	7.69	0.8	Positive
TAG 51:2-18:1	862.8	Wide / Unit (6490)		563.5	Wide / Unit (6490)	380	30	7	7.67	0.8	Positive
TAG 51:2-18:2	862.8	Wide / Unit (6490)		565.5	Wide / Unit (6490)	380	30	7	7.73	0.8	Positive
TAG 51:3-15:0	860.8	Wide / Unit (6490)		601.5	Wide / Unit (6490)	380	30	7	7.36	0.8	Positive
TAG 51:3-15:1	860.8	Wide / Unit (6490)		603.5	Wide / Unit (6490)	380	30	7	7.43	0.8	Positive
TAG 51:3-16:0	860.8	Wide / Unit (6490)		587.5	Wide / Unit (6490)	380	30	7	7.38	0.8	Positive
TAG 51:3-16:1	860.8	Wide / Unit (6490)		589.5	Wide / Unit (6490)	380	30	7	7.36	0.8	Positive
TAG 51:3-17:0	860.8	Wide / Unit (6490)		573.5	Wide / Unit (6490)	380	30	7	7.39	0.8	Positive
TAG 51:3-17:1	860.8	Wide / Unit (6490)		575.5	Wide / Unit (6490)	380	30	7	7.36	0.8	Positive
TAG 51:3-17:2	860.8	Wide / Unit (6490)		577.5	Wide / Unit (6490)	380	30	7	7.39	0.8	Positive
TAG 51:3-18:1	860.8	Wide / Unit (6490)		561.5	Wide / Unit (6490)	380	30	7	7.36	0.8	Positive
TAG 51:3-18:2	860.8	Wide / Unit (6490)		563.5	Wide / Unit (6490)	380	30	7	7.36	0.8	Positive
TAG 52:1-16:0	878.8	Wide / Unit (6490)		605.6	Wide / Unit (6490)	380	30	7	8.17	0.8	Positive
TAG 52:1-18:0	878.8	Wide / Unit (6490)		577.5	Wide / Unit (6490)	380	30	7	8.17	0.8	Positive
TAG 52:1-18:1	878.8	Wide / Unit (6490)		579.5	Wide / Unit (6490)	380	30	7	8.17	0.8	Positive
TAG 52:2-16:0	876.8	Wide / Unit (6490)		603.5	Wide / Unit (6490)	380	30	7	7.86	0.8	Positive
TAG 52:2-18:0	876.8	Wide / Unit (6490)		575.5	Wide / Unit (6490)	380	30	7	7.9	0.8	Positive
TAG 52:2-18:1	876.8	Wide / Unit (6490)		577.5	Wide / Unit (6490)	380	30	7	7.86	0.8	Positive
TAG 52:2-18:2	876.8	Wide / Unit (6490)		579.5	Wide / Unit (6490)	380	30	7	7.57	0.8	Positive
TAG 52:3-16:0	874.8	Wide / Unit (6490)		601.5	Wide / Unit (6490)	380	30	7	7.57	0.8	Positive
TAG 52:3-16:1	874.8	Wide / Unit (6490)		603.5	Wide / Unit (6490)	380	30	7	7.54	0.8	Positive
TAG 52:3-18:1	874.8	Wide / Unit (6490)		575.5	Wide / Unit (6490)	380	30	7	7.57	0.8	Positive
TAG 52:3-18:2	874.8	Wide / Unit (6490)		577.5	Wide / Unit (6490)	380	30	7	7.57	0.8	Positive
TAG 52:4-16:0	872.8	Wide / Unit (6490)		599.5	Wide / Unit (6490)	380	30	7	7.27	0.8	Positive
TAG 52:4-16:1	872.8	Wide / Unit (6490)		601.5	Wide / Unit (6490)	380	30	7	7.23	0.8	Positive
TAG 52:4-18:1	872.8	Wide / Unit (6490)		573.5	Wide / Unit (6490)	380	30	7	7.26	0.8	Positive
TAG 52:4-18:2	872.8	Wide / Unit (6490)		575.5	Wide / Unit (6490)	380	30	7	7.26	0.8	Positive
TAG 52:5-16:0	870.8	Wide / Unit (6490)		597.5	Wide / Unit (6490)	380	30	7	6.98	0.8	Positive
TAG 52:5-16:1	870.8	Wide / Unit (6490)		599.5	Wide / Unit (6490)	380	30	7	6.92	0.8	Positive
TAG 52:5-16:2	870.8	Wide / Unit (6490)		601.5	Wide / Unit (6490)	380	30	7	6.95	0.8	Positive
TAG 52:5-18:1	870.8	Wide / Unit (6490)		571.5	Wide / Unit (6490)	380	30	7	6.93	0.8	Positive
TAG 52:5-18:2	870.8	Wide / Unit (6490)		573.5	Wide / Unit (6490)	380	30	7	6.95	0.8	Positive
TAG 52:5-18:3	870.8	Wide / Unit (6490)		575.5	Wide / Unit (6490)	380	30	7	6.96	0.8	Positive
TAG 52:6-14:0	868.7	Wide / Unit (6490)		623.5	Wide / Unit (6490)	380	30	7	6.91	0.8	Positive
TAG 52:6-14:1	868.7	Wide / Unit (6490)		625.5	Wide / Unit (6490)	380	30	7	6.91	0.8	Positive
TAG 52:6-16:0	868.7	Wide / Unit (6490)		595.5	Wide / Unit (6490)	380	30	7	6.7	0.8	Positive
TAG 52:6-16:1	868.7	Wide / Unit (6490)		597.5	Wide / Unit (6490)	380	30	7	6.63	0.8	Positive
TAG 52:6-16:2	868.7	Wide / Unit (6490)		599.5	Wide / Unit (6490)	380	30	7	6.63	0.8	Positive
TAG 52:6-16:3	868.7	Wide / Unit (6490)		601.5	Wide / Unit (6490)	380	30	7	6.63	0.8	Positive
TAG 52:6-18:1	868.7	Wide / Unit (6490)		569.4	Wide / Unit (6490)	380	30	7	6.79	0.8	Positive
TAG 52:6-18:2	868.7	Wide / Unit (6490)		571.5	Wide / Unit (6490)	380	30	7	6.6	0.8	Positive
TAG 52:6-18:3	868.7	Wide / Unit (6490)		573.5	Wide / Unit (6490)	380	30	7	6.64	0.8	Positive
TAG 52:6-18:4	868.7	Wide / Unit (6490)		575.5	Wide / Unit (6490)	380	30	7	6.71	0.8	Positive
TAG 52:6-20:4	868.7	Wide / Unit (6490)		547.5	Wide / Unit (6490)	380	30	7	6.75	0.8	Positive
TAG 52:6-20:5	868.7	Wide / Unit (6490)		549.5	Wide / Unit (6490)	380	30	7	6.81	0.8	Positive
TAG 53:1-16:0	892.8	Wide / Unit (6490)		619.6	Wide / Unit (6490)	380	30	7	8.34	0.8	Positive
TAG 53:1-16:1	892.8	Wide / Unit (6490)		621.6	Wide / Unit (6490)	380	30	7	6.59	0.8	Positive
TAG 53:1-17:0	892.8	Wide / Unit (6490)		605.6	Wide / Unit (6490)	380	30	7	8.34	0.8	Positive
TAG 53:1-18:0	892.8	Wide / Unit (6490)		591.5	Wide / Unit (6490)	380	30	7	8.34	0.8	Positive
TAG 53:1-18:1	892.8	Wide / Unit (6490)		593.6	Wide / Unit (6490)	380	30	7	8.34	0.8	Positive
TAG 53:1-19:0	892.8	Wide / Unit (6490)		577.5	Wide / Unit (6490)	380	30	7	8.36	0.8	Positive
TAG 53:1-19:1	892.8	Wide / Unit (6490)		579.5	Wide / Unit (6490)	380	30	7	8.34	0.8	Positive
TAG 53:2-17:0	890.8	Wide / Unit (6490)		603.5	Wide / Unit (6490)	380	30	7	8.04	0.8	Positive
TAG 53:2-18:1	890.8	Wide / Unit (6490)		591.5	Wide / Unit (6490)	380	30	7	8.04	0.8	Positive
TAG 53:3-17:0	888.8	Wide / Unit (6490)		601.5	Wide / Unit (6490)	380	30	7	7.75	0.8	Positive
TAG 53:3-17:1	888.8	Wide / Unit (6490)		603.5	Wide / Unit (6490)	380	30	7	7.74	0.8	Positive
TAG 53:3-18:1	888.8	Wide / Unit (6490)		589.5	Wide / Unit (6490)	380	30	7	7.74	0.8	Positive
TAG 53:3-18:2	888.8	Wide / Unit (6490)		591.5	Wide / Unit (6490)	380	30	7	7.75	0.8	Positive
TAG 53:4-17:0	886.8	Wide / Unit (6490)		599.5	Wide / Unit (6490)	380	30	7	7.46	0.8	Positive
TAG 53:4-17:1	886.8	Wide / Unit (6490)		601.5	Wide / Unit (6490)	380	30	7	7.42	0.8	Positive
TAG 53:4-18:1	886.8	Wide / Unit (6490)		587.5	Wide / Unit (6490)	380	30	7	7.42	0.8	Positive
TAG 53:4-18:2	886.8	Wide / Unit (6490)		589.5	Wide / Unit (6490)	380	30	7	7.43	0.8	Positive
TAG 54:1-18:0	906.8	Wide / Unit (6490)		605.6	Wide / Unit (6490)	380	30	7	8.51	0.8	Positive
TAG 54:1-18:1	906.8	Wide / Unit (6490)		607.6	Wide / Unit (6490)	380	30	7	8.22	0.8	Positive
TAG 54:2-18:0	904.8	Wide / Unit (6490)		603.5	Wide / Unit (6490)	380	30	7	8.24	0.8	Positive
TAG 54:2-18:1	904.8	Wide / Unit (6490)		605.6	Wide / Unit (6490)	380	30	7	8.22	0.8	Positive
TAG 54:3-18:0	902.8	Wide / Unit (6490)		601.5	Wide / Unit (6490)	380	30	7	7.96	0.8	Positive
TAG 54:3-18:1	902.8	Wide / Unit (6490)		603.5	Wide / Unit (6490)	380	30	7	7.94	0.8	Positive
TAG 54:3-18:2	902.8	Wide / Unit (6490)		605.6	Wide / Unit (6490)	380	30	7	7.96	0.8	Positive
TAG 54:4-18:1	900.8	Wide / Unit (6490)		601.5	Wide / Unit (6490)	380	30	7	7.62	0.8	Positive
TAG 54:4-18:2	900.8	Wide / Unit (6490)		603.5	Wide / Unit (6490)	380	30	7	7.64	0.8	Positive
TAG 54:5-16:0	898.8	Wide / Unit (6490)		625.5	Wide / Unit (6490)	380	30	7	7.5	0.8	Positive
TAG 54:5-18:1	898.8	Wide / Unit (6490)		599.5	Wide / Unit (6490)	380	30	7	7.32	0.8	Positive
TAG 54:5-18:2	898.8	Wide / Unit (6490)		601.5	Wide / Unit (6490)	380	30	7	7.32	0.8	Positive
TAG 54:5-18:3	898.8	Wide / Unit (6490)		603.5	Wide / Unit (6490)	380	30	7	7.36	0.8	Positive
TAG 54:5-20:3	898.8	Wide / Unit (6490)		575.5	Wide / Unit (6490)	380	30	7	7.38	0.8	Positive
TAG 54:6-16:0	896.8	Wide / Unit (6490)		623.5	Wide / Unit (6490)	380	30	7	7.2	0.8	Positive
TAG 54:6-18:1	896.8	Wide / Unit (6490)		597.5	Wide / Unit (6490)	380	30	7	7.02	0.8	Positive
TAG 54:6-18:2	896.8	Wide / Unit (6490)		599.5	Wide / Unit (6490)	380	30	7	7.02	0.8	Positive
TAG 54:6-18:3	896.8	Wide / Unit (6490)		601.5	Wide / Unit (6490)	380	30	7	7.04	0.8	Positive
TAG 54:6-20:4	896.8	Wide / Unit (6490)		575.5	Wide / Unit (6490)	380	30	7	7.19	0.8	Positive
TAG 54:6-20:5	896.8	Wide / Unit (6490)		577.5	Wide / Unit (6490)	380	30	7	7.21	0.8	Positive
TAG 54:7-18:2	894.8	Wide / Unit (6490)		597.5	Wide / Unit (6490)	380	30	7	6.7	0.8	Positive
TAG 54:7-18:3	894.8	Wide / Unit (6490)		599.5	Wide / Unit (6490)	380	30	7	6.71	0.8	Positive
TAG 55:2-16:0	918.8	Wide / Unit (6490)		645.6	Wide / Unit (6490)	380	30	7	6.75	0.8	Positive
TAG 55:2-16:1	918.8	Wide / Unit (6490)		647.6	Wide / Unit (6490)	380	30	7	6.69	0.8	Positive
TAG 55:2-17:0	918.8	Wide / Unit (6490)		631.6	Wide / Unit (6490)	380	30	7	8.37	0.8	Positive
TAG 55:2-18:0	918.8	Wide / Unit (6490)		617.6	Wide / Unit (6490)	380	30	7	8.37	0.8	Positive
TAG 55:2-18:1	918.8	Wide / Unit (6490)		619.6	Wide / Unit (6490)	380	30	7	8.36	0.8	Positive
TAG 55:2-18:2	918.8	Wide / Unit (6490)		621.6	Wide / Unit (6490)	380	30	7	6.65	0.8	Positive
TAG 55:2-19:0	918.8	Wide / Unit (6490)		603.5	Wide / Unit (6490)	380	30	7	8.37	0.8	Positive
TAG 55:2-19:1	918.8	Wide / Unit (6490)		605.6	Wide / Unit (6490)	380	30	7	8.36	0.8	Positive
TAG 55:2-20:1	918.8	Wide / Unit (6490)		591.5	Wide / Unit (6490)	380	30	7	8.37	0.8	Positive
TAG 55:2-21:0	918.8	Wide / Unit (6490)		575.5	Wide / Unit (6490)	380	30	7	8.37	0.8	Positive
TAG 55:3-17:0	916.8	Wide / Unit (6490)		629.6	Wide / Unit (6490)	380	30	7	8.1	0.8	Positive
TAG 55:3-17:1	916.8	Wide / Unit (6490)		631.6	Wide / Unit (6490)	380	30	7	8.1	0.8	Positive
TAG 55:3-18:0	916.8	Wide / Unit (6490)		615.5	Wide / Unit (6490)	380	30	7	8.1	0.8	Positive
TAG 55:3-18:1	916.8	Wide / Unit (6490)		617.6	Wide / Unit (6490)	380	30	7	8.08	0.8	Positive
TAG 55:3-18:2	916.8	Wide / Unit (6490)		619.6	Wide / Unit (6490)	380	30	7	8.12	0.8	Positive
TAG 55:3-19:0	916.8	Wide / Unit (6490)		601.5	Wide / Unit (6490)	380	30	7	8.12	0.8	Positive
TAG 55:3-19:1	916.8	Wide / Unit (6490)		603.5	Wide / Unit (6490)	380	30	7	8.09	0.8	Positive
TAG 55:3-20:1	916.8	Wide / Unit (6490)		589.5	Wide / Unit (6490)	380	30	7	8.09	0.8	Positive
TAG 55:3-20:2	916.8	Wide / Unit (6490)		591.5	Wide / Unit (6490)	380	30	7	8.1	0.8	Positive
TAG 55:3-20:3	916.8	Wide / Unit (6490)		593.6	Wide / Unit (6490)	380	30	7	8.09	0.8	Positive
TAG 55:4-18:1	914.8	Wide / Unit (6490)		615.5	Wide / Unit (6490)	380	30	7	7.78	0.8	Positive
TAG 55:4-18:2	914.8	Wide / Unit (6490)		617.5	Wide / Unit (6490)	380	30	7	7.79	0.8	Positive
TAG 55:4-19:0	914.8	Wide / Unit (6490)		599.5	Wide / Unit (6490)	380	30	7	7.79	0.8	Positive
TAG 55:4-19:1	914.8	Wide / Unit (6490)		601.5	Wide / Unit (6490)	380	30	7	7.78	0.8	Positive
TAG 56:1-16:0	934.9	Wide / Unit (6490)		661.6	Wide / Unit (6490)	380	30	7	8.82	0.8	Positive
TAG 56:1-16:1	934.9	Wide / Unit (6490)		663.6	Wide / Unit (6490)	380	30	7	8.87	0.8	Positive
TAG 56:1-18:0	934.9	Wide / Unit (6490)		633.6	Wide / Unit (6490)	380	30	7	8.8	0.8	Positive
TAG 56:1-18:1	934.9	Wide / Unit (6490)		635.6	Wide / Unit (6490)	380	30	7	8.82	0.8	Positive
TAG 56:1-20:0	934.9	Wide / Unit (6490)		605.6	Wide / Unit (6490)	380	30	7	8.81	0.8	Positive
TAG 56:1-20:1	934.9	Wide / Unit (6490)		607.6	Wide / Unit (6490)	380	30	7	8.51	0.8	Positive
TAG 56:1-22:0	934.9	Wide / Unit (6490)		577.5	Wide / Unit (6490)	380	30	7	8.82	0.8	Positive
TAG 56:1-22:1	934.9	Wide / Unit (6490)		579.5	Wide / Unit (6490)	380	30	7	8.78	0.8	Positive
TAG 56:1-24:0	934.9	Wide / Unit (6490)		549.5	Wide / Unit (6490)	380	30	7	8.87	0.8	Positive
TAG 56:1-24:1	934.9	Wide / Unit (6490)		551.5	Wide / Unit (6490)	380	30	7	8.78	0.8	Positive
TAG 56:2-16:0	932.9	Wide / Unit (6490)		659.6	Wide / Unit (6490)	380	30	7	8.53	0.8	Positive
TAG 56:2-16:1	932.9	Wide / Unit (6490)		661.6	Wide / Unit (6490)	380	30	7	8.53	0.8	Positive
TAG 56:2-18:0	932.9	Wide / Unit (6490)		631.6	Wide / Unit (6490)	380	30	7	8.53	0.8	Positive
TAG 56:2-18:1	932.9	Wide / Unit (6490)		633.6	Wide / Unit (6490)	380	30	7	8.54	0.8	Positive
TAG 56:2-18:2	932.9	Wide / Unit (6490)		635.6	Wide / Unit (6490)	380	30	7	8.57	0.8	Positive
TAG 56:2-20:0	932.9	Wide / Unit (6490)		603.5	Wide / Unit (6490)	380	30	7	8.56	0.8	Positive
TAG 56:2-20:1	932.9	Wide / Unit (6490)		605.6	Wide / Unit (6490)	380	30	7	8.53	0.8	Positive
TAG 56:2-20:2	932.9	Wide / Unit (6490)		607.6	Wide / Unit (6490)	380	30	7	8.56	0.8	Positive
TAG 56:2-22:0	932.9	Wide / Unit (6490)		575.5	Wide / Unit (6490)	380	30	7	8.57	0.8	Positive
TAG 56:2-22:1	932.9	Wide / Unit (6490)		577.5	Wide / Unit (6490)	380	30	7	8.52	0.8	Positive
TAG 56:3-18:0	930.8	Wide / Unit (6490)		629.6	Wide / Unit (6490)	380	30	7	8.28	0.8	Positive
TAG 56:3-18:1	930.8	Wide / Unit (6490)		631.6	Wide / Unit (6490)	380	30	7	8.25	0.8	Positive
TAG 56:3-18:2	930.8	Wide / Unit (6490)		633.6	Wide / Unit (6490)	380	30	7	8.28	0.8	Positive
TAG 56:3-20:0	930.8	Wide / Unit (6490)		601.5	Wide / Unit (6490)	380	30	7	8.29	0.8	Positive
TAG 56:3-20:1	930.8	Wide / Unit (6490)		603.5	Wide / Unit (6490)	380	30	7	8.25	0.8	Positive
TAG 56:3-20:2	930.8	Wide / Unit (6490)		605.6	Wide / Unit (6490)	380	30	7	8.26	0.8	Positive
TAG 56:3-20:3	930.8	Wide / Unit (6490)		607.6	Wide / Unit (6490)	380	30	7	8.35	0.8	Positive
TAG 56:4-16:0	928.8	Wide / Unit (6490)		655.6	Wide / Unit (6490)	380	30	7	8	0.8	Positive
TAG 56:4-18:0	928.8	Wide / Unit (6490)		627.5	Wide / Unit (6490)	380	30	7	8.03	0.8	Positive
TAG 56:4-18:1	928.8	Wide / Unit (6490)		629.6	Wide / Unit (6490)	380	30	7	7.97	0.8	Positive
TAG 56:4-18:2	928.8	Wide / Unit (6490)		631.6	Wide / Unit (6490)	380	30	7	7.97	0.8	Positive
TAG 56:4-20:1	928.8	Wide / Unit (6490)		601.5	Wide / Unit (6490)	380	30	7	7.97	0.8	Positive
TAG 56:4-20:2	928.8	Wide / Unit (6490)		603.5	Wide / Unit (6490)	380	30	7	7.97	0.8	Positive
TAG 56:4-20:3	928.8	Wide / Unit (6490)		605.6	Wide / Unit (6490)	380	30	7	8.04	0.8	Positive
TAG 56:4-20:4	928.8	Wide / Unit (6490)		607.6	Wide / Unit (6490)	380	30	7	8.18	0.8	Positive
TAG 56:4-22:3	928.8	Wide / Unit (6490)		577.5	Wide / Unit (6490)	380	30	7	8	0.8	Positive
TAG 56:4-22:4	928.8	Wide / Unit (6490)		579.5	Wide / Unit (6490)	380	30	7	7.76	0.8	Positive
TAG 56:5-16:0	926.8	Wide / Unit (6490)		653.6	Wide / Unit (6490)	380	30	7	7.77	0.8	Positive
TAG 56:5-18:0	926.8	Wide / Unit (6490)		625.5	Wide / Unit (6490)	380	30	7	7.89	0.8	Positive
TAG 56:5-18:1	926.8	Wide / Unit (6490)		627.5	Wide / Unit (6490)	380	30	7	7.76	0.8	Positive
TAG 56:5-18:2	926.8	Wide / Unit (6490)		629.6	Wide / Unit (6490)	380	30	7	7.73	0.8	Positive
TAG 56:5-18:3	926.8	Wide / Unit (6490)		631.6	Wide / Unit (6490)	380	30	7	7.73	0.8	Positive
TAG 56:5-20:3	926.8	Wide / Unit (6490)		603.5	Wide / Unit (6490)	380	30	7	7.75	0.8	Positive
TAG 56:5-20:4	926.8	Wide / Unit (6490)		605.6	Wide / Unit (6490)	380	30	7	7.89	0.8	Positive
TAG 56:5-22:4	926.8	Wide / Unit (6490)		577.5	Wide / Unit (6490)	380	30	7	7.76	0.8	Positive
TAG 56:6-16:0	924.8	Wide / Unit (6490)		651.5	Wide / Unit (6490)	380	30	7	7.49	0.8	Positive
TAG 56:6-16:1	924.8	Wide / Unit (6490)		653.6	Wide / Unit (6490)	380	30	7	7.45	0.8	Positive
TAG 56:6-18:1	924.8	Wide / Unit (6490)		625.5	Wide / Unit (6490)	380	30	7	7.51	0.8	Positive
TAG 56:6-18:2	924.8	Wide / Unit (6490)		627.5	Wide / Unit (6490)	380	30	7	7.41	0.8	Positive
TAG 56:6-20:3	924.8	Wide / Unit (6490)		601.5	Wide / Unit (6490)	380	30	7	7.42	0.8	Positive
TAG 56:6-20:4	924.8	Wide / Unit (6490)		603.5	Wide / Unit (6490)	380	30	7	7.55	0.8	Positive
TAG 56:6-22:4	924.8	Wide / Unit (6490)		575.5	Wide / Unit (6490)	380	30	7	7.48	0.8	Positive
TAG 56:6-22:5	924.8	Wide / Unit (6490)		577.5	Wide / Unit (6490)	380	30	7	7.51	0.8	Positive
TAG 56:7-18:1	922.8	Wide / Unit (6490)		623.5	Wide / Unit (6490)	380	30	7	7.37	0.8	Positive
TAG 56:7-18:2	922.8	Wide / Unit (6490)		625.5	Wide / Unit (6490)	380	30	7	7.21	0.8	Positive
TAG 56:7-20:4	922.8	Wide / Unit (6490)		601.5	Wide / Unit (6490)	380	30	7	7.23	0.8	Positive
TAG 56:7-22:5	922.8	Wide / Unit (6490)		575.5	Wide / Unit (6490)	380	30	7	7.33	0.8	Positive
TAG 56:9-16:1	918.8	Wide / Unit (6490)		647.5	Wide / Unit (6490)	380	30	7	6.71	0.8	Positive
TAG 56:9-18:2	918.8	Wide / Unit (6490)		621.5	Wide / Unit (6490)	380	30	7	6.66	0.8	Positive
TAG 56:9-20:5	918.8	Wide / Unit (6490)		599.5	Wide / Unit (6490)	380	30	7	6.61	0.8	Positive
TAG 56:9-22:6	918.8	Wide / Unit (6490)		573.5	Wide / Unit (6490)	380	30	7	6.73	0.8	Positive
TAG 58:1-16:0	962.9	Wide / Unit (6490)		689.6	Wide / Unit (6490)	380	30	7	9.13	0.8	Positive
TAG 58:1-16:1	962.9	Wide / Unit (6490)		691.7	Wide / Unit (6490)	380	30	7	9.13	0.8	Positive
TAG 58:1-18:0	962.9	Wide / Unit (6490)		661.6	Wide / Unit (6490)	380	30	7	9.11	0.8	Positive
TAG 58:1-18:1	962.9	Wide / Unit (6490)		663.6	Wide / Unit (6490)	380	30	7	9.11	0.8	Positive
TAG 58:1-22:0	962.9	Wide / Unit (6490)		605.6	Wide / Unit (6490)	380	30	7	9.11	0.8	Positive
TAG 58:1-22:1	962.9	Wide / Unit (6490)		607.6	Wide / Unit (6490)	380	30	7	9.11	0.8	Positive
TAG 58:1-24:0	962.9	Wide / Unit (6490)		577.5	Wide / Unit (6490)	380	30	7	9.11	0.8	Positive
TAG 58:1-24:1	962.9	Wide / Unit (6490)		579.5	Wide / Unit (6490)	380	30	7	9.11	0.8	Positive
TAG 58:1-26:0	962.9	Wide / Unit (6490)		549.5	Wide / Unit (6490)	380	30	7	9.11	0.8	Positive
TAG 58:1-26:1	962.9	Wide / Unit (6490)		551.5	Wide / Unit (6490)	380	30	7	9.11	0.8	Positive
TAG 58:10-18:2	944.8	Wide / Unit (6490)		647.5	Wide / Unit (6490)	380	30	7	6.8	0.8	Positive
TAG 58:10-22:6	944.8	Wide / Unit (6490)		599.5	Wide / Unit (6490)	380	30	7	6.8	0.8	Positive
TAG 58:2-16:0	960.9	Wide / Unit (6490)		687.6	Wide / Unit (6490)	380	30	7	8.83	0.8	Positive
TAG 58:2-16:1	960.9	Wide / Unit (6490)		689.6	Wide / Unit (6490)	380	30	7	8.85	0.8	Positive
TAG 58:2-18:0	960.9	Wide / Unit (6490)		659.6	Wide / Unit (6490)	380	30	7	8.85	0.8	Positive
TAG 58:2-18:1	960.9	Wide / Unit (6490)		661.6	Wide / Unit (6490)	380	30	7	8.85	0.8	Positive
TAG 58:2-18:2	960.9	Wide / Unit (6490)		663.6	Wide / Unit (6490)	380	30	7	8.9	0.8	Positive
TAG 58:2-20:1	960.9	Wide / Unit (6490)		633.6	Wide / Unit (6490)	380	30	7	8.9	0.8	Positive
TAG 58:2-22:0	960.9	Wide / Unit (6490)		603.5	Wide / Unit (6490)	380	30	7	8.85	0.8	Positive
TAG 58:2-22:1	960.9	Wide / Unit (6490)		605.6	Wide / Unit (6490)	380	30	7	8.83	0.8	Positive
TAG 58:2-24:0	960.9	Wide / Unit (6490)		575.5	Wide / Unit (6490)	380	30	7	8.91	0.8	Positive
TAG 58:2-24:1	960.9	Wide / Unit (6490)		577.5	Wide / Unit (6490)	380	30	7	8.83	0.8	Positive
TAG 58:2-24:2	960.9	Wide / Unit (6490)		579.5	Wide / Unit (6490)	380	30	7	8.83	0.8	Positive
TAG 58:3-16:0	958.9	Wide / Unit (6490)		685.6	Wide / Unit (6490)	380	30	7	8.58	0.8	Positive
TAG 58:3-16:1	958.9	Wide / Unit (6490)		687.6	Wide / Unit (6490)	380	30	7	8.58	0.8	Positive
TAG 58:3-18:0	958.9	Wide / Unit (6490)		657.6	Wide / Unit (6490)	380	30	7	8.61	0.8	Positive
TAG 58:3-18:1	958.9	Wide / Unit (6490)		659.6	Wide / Unit (6490)	380	30	7	8.58	0.8	Positive
TAG 58:3-18:2	958.9	Wide / Unit (6490)		661.6	Wide / Unit (6490)	380	30	7	8.61	0.8	Positive
TAG 58:3-20:0	958.9	Wide / Unit (6490)		629.6	Wide / Unit (6490)	380	30	7	8.61	0.8	Positive
TAG 58:3-20:1	958.9	Wide / Unit (6490)		631.6	Wide / Unit (6490)	380	30	7	8.61	0.8	Positive
TAG 58:3-20:2	958.9	Wide / Unit (6490)		633.6	Wide / Unit (6490)	380	30	7	8.61	0.8	Positive
TAG 58:3-22:0	958.9	Wide / Unit (6490)		601.5	Wide / Unit (6490)	380	30	7	8.64	0.8	Positive
TAG 58:3-22:1	958.9	Wide / Unit (6490)		603.5	Wide / Unit (6490)	380	30	7	8.56	0.8	Positive
TAG 58:3-22:2	958.9	Wide / Unit (6490)		605.6	Wide / Unit (6490)	380	30	7	8.56	0.8	Positive
TAG 58:3-24:1	958.9	Wide / Unit (6490)		575.5	Wide / Unit (6490)	380	30	7	8.58	0.8	Positive
TAG 58:3-24:2	958.9	Wide / Unit (6490)		577.5	Wide / Unit (6490)	380	30	7	8.58	0.8	Positive
TAG 58:4-16:0	956.9	Wide / Unit (6490)		683.6	Wide / Unit (6490)	380	30	7	8.31	0.8	Positive
TAG 58:4-16:1	956.9	Wide / Unit (6490)		685.6	Wide / Unit (6490)	380	30	7	8.31	0.8	Positive
TAG 58:4-18:0	956.9	Wide / Unit (6490)		655.6	Wide / Unit (6490)	380	30	7	8.31	0.8	Positive
TAG 58:4-18:1	956.9	Wide / Unit (6490)		657.6	Wide / Unit (6490)	380	30	7	8.31	0.8	Positive
TAG 58:4-18:2	956.9	Wide / Unit (6490)		659.6	Wide / Unit (6490)	380	30	7	8.34	0.8	Positive
TAG 58:4-18:3	956.9	Wide / Unit (6490)		661.6	Wide / Unit (6490)	380	30	7	8.34	0.8	Positive
TAG 58:4-20:0	956.9	Wide / Unit (6490)		627.5	Wide / Unit (6490)	380	30	7	8.34	0.8	Positive
TAG 58:4-20:1	956.9	Wide / Unit (6490)		629.6	Wide / Unit (6490)	380	30	7	8.3	0.8	Positive
TAG 58:4-20:2	956.9	Wide / Unit (6490)		631.6	Wide / Unit (6490)	380	30	7	8.3	0.8	Positive
TAG 58:4-20:3	956.9	Wide / Unit (6490)		633.6	Wide / Unit (6490)	380	30	7	8.3	0.8	Positive
TAG 58:4-22:0	956.9	Wide / Unit (6490)		599.5	Wide / Unit (6490)	380	30	7	8.38	0.8	Positive
TAG 58:4-22:1	956.9	Wide / Unit (6490)		601.5	Wide / Unit (6490)	380	30	7	8.33	0.8	Positive
TAG 58:4-22:2	956.9	Wide / Unit (6490)		603.5	Wide / Unit (6490)	380	30	7	8.33	0.8	Positive
TAG 58:4-22:3	956.9	Wide / Unit (6490)		605.6	Wide / Unit (6490)	380	30	7	8.33	0.8	Positive
TAG 58:4-22:4	956.9	Wide / Unit (6490)		607.6	Wide / Unit (6490)	380	30	7	8.33	0.8	Positive
TAG 58:5-18:0	954.8	Wide / Unit (6490)		653.6	Wide / Unit (6490)	380	30	7	8.14	0.8	Positive
TAG 58:5-18:1	954.8	Wide / Unit (6490)		655.6	Wide / Unit (6490)	380	30	7	8.12	0.8	Positive
TAG 58:5-20:0	954.8	Wide / Unit (6490)		625.5	Wide / Unit (6490)	380	30	7	8.14	0.8	Positive
TAG 58:5-20:1	954.8	Wide / Unit (6490)		627.5	Wide / Unit (6490)	380	30	7	8.14	0.8	Positive
TAG 58:5-20:2	954.8	Wide / Unit (6490)		629.6	Wide / Unit (6490)	380	30	7	8.14	0.8	Positive
TAG 58:5-20:3	954.8	Wide / Unit (6490)		631.6	Wide / Unit (6490)	380	30	7	8.14	0.8	Positive
TAG 58:5-20:4	954.8	Wide / Unit (6490)		633.6	Wide / Unit (6490)	380	30	7	8.23	0.8	Positive
TAG 58:5-22:4	954.8	Wide / Unit (6490)		605.6	Wide / Unit (6490)	380	30	7	8.14	0.8	Positive
TAG 58:5-22:5	954.8	Wide / Unit (6490)		607.6	Wide / Unit (6490)	380	30	7	8.14	0.8	Positive
TAG 58:5-22:6	954.8	Wide / Unit (6490)		609.6	Wide / Unit (6490)	380	30	7	8.14	0.8	Positive
TAG 58:6-18:0	952.8	Wide / Unit (6490)		651.5	Wide / Unit (6490)	380	30	7	7.93	0.8	Positive
TAG 58:6-18:1	952.8	Wide / Unit (6490)		653.6	Wide / Unit (6490)	380	30	7	7.81	0.8	Positive
TAG 58:6-18:2	952.8	Wide / Unit (6490)		655.6	Wide / Unit (6490)	380	30	7	7.81	0.8	Positive
TAG 58:6-22:4	952.8	Wide / Unit (6490)		603.5	Wide / Unit (6490)	380	30	7	7.81	0.8	Positive
TAG 58:6-22:5	952.8	Wide / Unit (6490)		605.6	Wide / Unit (6490)	380	30	7	8	0.8	Positive
TAG 58:9-18:1	946.8	Wide / Unit (6490)		647.5	Wide / Unit (6490)	380	30	7	7.12	0.8	Positive
TAG 58:9-18:2	946.8	Wide / Unit (6490)		649.5	Wide / Unit (6490)	380	30	7	7.12	0.8	Positive
TAG 58:9-22:6	946.8	Wide / Unit (6490)		601.5	Wide / Unit (6490)	380	30	7	7.12	0.8	Positive

## Sheet: S3
TreatmentGroup	DogID	Gender	TimePoint	SampleGroup	CE 16:1	CE 18:1	CE 18:2	CE 18:3	CE 20:2	CE 20:3	CE 20:4	CE 20:5	CE 22:4	CE 22:5	CE 22:6	Cer d18:1/16:0	Cer d18:1/18:0	Cer d18:1/20:0	Cer d18:1/22:0	Cer d18:1/24:0	Cer d18:1/24:1	Cer d18:2/22:0	Cer d18:2/24:1	DG 16:0_20:4	DG 16:0_22:5	DG 18:0_20:4	DG 18:1_18:2	DG 18:1_18:3	DG 18:1_20:4	DG 18:2_18:2	DG 18:2_20:4	GM3 d18:1/16:0	GM3 d18:1/18:0	GM3 d18:1/24:0	Hex2Cer d18:1/16:0	Hex2Cer d18:1/20:0	Hex2Cer d18:1/22:0	Hex2Cer d18:1/24:0	Hex2Cer d18:1/24:1	Hex3Cer d18:1/16:0	HexCer d18:1/16:0	HexCer d18:1/18:0	HexCer d18:1/20:0	HexCer d18:1/22:0	HexCer d18:1/24:0	LPC 14:0	LPC 15:0	LPC 16:0	LPC 16:1
Diet1	2775	M	0	ControlDiet	3.73916	204.2	2597.89	46.1905	3.22722	107.723	4951.01	37.6485	21.1777	119.216	76.2305	0.32322	0.201886	0.244419	1.48423	1.96867	1.35812	0.107268	0.125774	4.3185	3.26155	12.4502	48.6475	4.96082	11.4006	17.112	14.0106	0.673683	0.282559	0.0612308	1.27677	0.0880658	0.0443569	0.027243	0.0511017	0.137151	0.209159	0.045365	0.0192261	0.0672795	0.0647112	1.38665	1.02989	159.841	7.99992
Diet1	2775	M	14	Diet-1	4.60205	241.235	2302.02	64.6874	2.1545	93.7089	4643.54	694.821	12.6412	180.402	573.921	0.305938	0.681628	0.221041	1.02211	1.83781	1.34434	0.0684796	0.0878257	8.78324	6.60085	15.2952	48.6808	5.32732	21.1149	6.77669	16.156	0.884114	0.347199	0.0506456	1.05804	0.0793288	0.0587825	0.0424367	0.0799289	0.170923	0.330349	0.0574864	0.0160338	0.0708559	0.071912	1.67342	1.7273	223.936	7.75709
Diet2	4816	M	0	ControlDiet	3.94539	161.289	2076.64	48.2691	2.82563	74.9642	5394.47	38.4752	18.2128	97.6072	67.2905	0.272022	0.188613	0.1486	0.978733	1.4241	1.23655	0.0793768	0.114421	8.32418	1.83624	14.3123	42.3298	5.59388	17.8793	15.397	15.3711	0.86832	0.311195	0.121645	1.33328	0.0624789	0.0329557	0.0342518	0.0725601	0.233186	0.299049	0.0329317	0.0197302	0.0665354	0.0954586	1.11979	0.741216	139.633	6.8701
Diet2	4816	M	14	Diet-2	2.9396	182.997	1284.16	646.125	1.52859	70.5177	2130.88	1028.23	1.52859	67.3393	429.355	0.16665	0.171091	0.113341	0.434784	1.28729	1.09102	0.05379	0.108468	3.21342	0.668229	8.05392	12.5834	6.02702	4.20189	3.54754	4.88122	0.716624	0.395876	0.0603427	0.52429	0.0305794	0.0382362	0.0249388	0.0556622	0.118933	0.402285	0.0240267	0.0130815	0.0348999	0.063127	0.910788	1.06181	103.631	2.86082
Diet2	4819	M	0	ControlDiet	5.64583	210.54	2249.38	47.1511	2.61036	62.4225	4268.62	44.0342	17.2649	74.3907	53.0194	0.222649	0.190005	0.170107	1.08334	1.87502	1.38779	0.110532	0.121766	7.8392	3.15049	14.3734	28.3377	3.3467	18.8252	7.96599	20.9928	0.835773	0.295041	0.0694397	1.00833	0.0469972	0.0581104	0.0299073	0.0597186	0.13067	0.37485	0.0134895	0.0384763	0.036124	0.0648552	1.79936	0.996104	151.459	10.8296
Diet2	4819	M	14	Diet-2	3.13677	220.558	1777.84	858.369	1.44357	67.1042	2805.61	1159.13	3.29958	83.5062	636.637	0.2509	0.207335	0.112308	0.582449	1.74831	1.33901	0.044813	0.101051	2.66366	2.08058	14.0384	10.7972	9.90312	3.64472	2.63775	2.23422	0.636911	0.439105	0.0667034	0.855119	0.0492055	0.0286112	0.0430848	0.0534299	0.130286	0.367793	0.0457491	0.0149297	0.0367241	0.0522058	1.34382	1.57035	135.673	4.5656
Diet1	4820	F	0	ControlDiet	5.77427	260.186	2288.74	38.9564	2.40414	74.4125	7297.44	52.0372	34.3489	135.133	64.899	0.285128	0.313907	0.271446	1.23794	1.62935	1.51092	0.134103	0.157673	14.0735	2.66366	18.5901	39.7458	7.88548	28.8301	11.9846	40.3381	0.855407	0.332293	0.0555182	1.28071	0.0367721	0.054318	0.0302194	0.0640871	0.184917	0.375042	0.0304594	0.0248908	0.0553261	0.10818	1.89294	1.27691	192.423	14.1942
Diet1	4820	F	14	Diet-1	4.74315	397.491	3245.31	65.3223	2.55609	106.963	5781.4	1026.1	32.7932	289.452	1071.76	0.552445	0.583433	0.323844	1.24288	1.6089	1.72673	0.103283	0.121261	10.5639	5.74011	18.094	41.4598	5.08299	14.2327	8.5537	9.38113	0.744731	0.385315	0.0611108	1.62335	0.0829772	0.0522778	0.0507416	0.0766165	0.23465	0.521626	0.0553981	0.0372761	0.113053	0.122798	2.1197	2.23694	279.56	10.3235
Diet1	4823	F	0	ControlDiet	3.59264	215.616	1948.48	38.0935	2.76774	60.2517	4956.93	30.5591	30.9408	106.131	75.0347	0.217296	0.209975	0.232394	1.17219	1.40838	1.52009	0.134127	0.141784	10.7268	4.74054	14.4382	59.0911	7.87067	33.293	19.5434	35.3069	0.565719	0.314579	0.0506696	0.868824	0.0411646	0.0571743	0.0302674	0.0833613	0.143728	0.191925	0.0315395	0.0173059	0.0498775	0.0805049	2.16615	1.06181	184.316	12.2448
Diet1	4823	F	14	Diet-1	5.22615	329.573	2907.52	47.8005	2.30102	132.691	5991.31	920.258	26.1615	281.199	1306.8	0.569295	0.487398	0.271542	1.32207	2.1204	1.8225	0.0929863	0.15825	24.6838	13.9958	32.8932	86.2423	10.2844	28.8061	18.7391	26.9495	0.646992	0.390955	0.0524698	0.838389	0.0547021	0.0553741	0.0351159	0.0566703	0.177356	0.384907	0.0423887	0.0207143	0.0734241	0.0848014	2.66926	2.46229	306.117	11.1889
Diet2	4824	M	0	ControlDiet	4.4519	213.349	1855.43	43.0809	2.39509	64.3581	4126.26	43.4445	17.0334	61.4149	40.7582	0.186837	0.149201	0.16293	1.25968	1.80675	1.18422	0.0855215	0.0878257	7.00438	1.86771	11.0822	23.7842	2.97094	17.1981	7.32831	20.8206	0.871921	0.439993	0.0797609	2.03111	0.0682156	0.0625269	0.0455811	0.0705678	0.167419	0.451586	0.0418366	0.0230906	0.0794728	0.102419	1.90349	0.889548	167.396	9.64915
Diet2	4824	M	14	Diet-2	1.79813	137.143	2160.31	961.723	1.72215	68.3542	2043.3	1970.64	2.07852	51.442	329.121	0.25282	0.113605	0.117493	0.563391	1.80214	0.919374	0.0428208	0.0793048	1.61782	0.201765	9.08311	7.22835	7.11544	1.41976	1.79089	0.679336	0.804521	0.564927	0.0648552	0.543036	0.0203543	0.0427967	0.0461811	0.0517977	0.129902	0.394292	0.0204023	0.0281071	0.0703278	0.0865776	0.916617	0.831346	84.3435	2.14045
Diet1	5077	F	0	ControlDiet	6.01486	244.869	1909.2	38.4137	1.75471	84.3564	4575.02	44.0505	26.5522	82.6071	51.1707	0.409893	0.419279	0.350607	1.72951	2.25083	2.18393	0.155465	0.204191	5.14962	0.388721	11.1396	27.5362	2.94872	16.4558	5.54019	23.227	0.834741	0.292016	0.0353559	0.981397	0.0687916	0.0662954	0.0301233	0.0606307	0.0941624	0.265854	0.0239547	0.0279871	0.0937304	0.0836733	2.65005	1.12655	167.661	11.8252
Diet1	5077	F	14	Diet-1	4.61109	436.225	2334.74	77.9707	3.43706	148.979	8937.84	1013.36	36.006	339.978	1032.68	0.552469	0.645792	0.270318	1.31875	2.43133	1.98072	0.101027	0.181244	10.6732	4.96452	15.149	59.6298	6.01406	18.8974	12.266	16.5151	0.821875	0.322188	0.0548461	1.25147	0.0551101	0.0620709	0.036268	0.05427	0.132111	0.475421	0.0833853	0.0405885	0.0975468	0.0848494	3.03777	2.51846	298.06	11.8745
Diet1	5086	F	0	ControlDiet	5.27318	213.485	2128.6	50.4254	2.71347	51.7314	4940.84	45.8197	42.4007	134.252	91.4621	0.319787	0.102443	0.175099	1.17755	1.59306	1.5915	0.134199	0.159906	10.7454	3.55957	14.3827	49.6915	3.96495	27.7417	9.78835	25.0854	0.913637	0.278743	0.0831692	1.78033	0.0589265	0.054222	0.0426767	0.0800009	0.19423	0.4001	0.0172339	0.0122414	0.0679515	0.0908741	1.70447	1.07784	166.77	9.09185
Diet1	5086	F	14	Diet-1	4.18237	244.609	1808.54	37.9796	0.593346	47.6938	3999.35	304.363	9.80468	145.623	282.009	0.221713	0.255004	0.168235	0.638663	1.15827	1.12145	0.0584945	0.0956746	6.4324	3.4374	13.8181	20.2857	3.17455	17.2499	3.84	12.1781	0.686788	0.338438	0.036004	1.1539	0.0535259	0.0367721	0.0384763	0.0512937	0.146008	0.281983	0.0530459	0.0293313	0.0439249	0.0680235	1.40281	1.36404	152.983	6.44414
Diet1	5088	M	0	ControlDiet	9.88247	389.343	3579.03	82.5637	2.82201	87.7537	6330.24	60.4634	33.9437	119.888	82.2888	0.346502	0.222529	0.220849	1.98653	2.43939	2.07306	0.148576	0.182852	5.17554	1.09767	14.2549	35.3532	4.82384	28.3248	9.51717	29.9815	1.14185	0.364552	0.0854975	1.63679	0.0916182	0.0676155	0.0502136	0.0923863	0.244035	0.447314	0.027003	0.0291632	0.0649512	0.107916	1.88755	1.1364	198.186	12.1045
Diet1	5088	M	14	Diet-1	7.19794	330.944	2533.28	109.97	1.43271	74.635	4103.95	864.617	9.91322	123.154	466.866	0.375258	0.4717	0.174883	1.20153	2.20861	2.06867	0.100067	0.168115	6.1566	2.68402	12.0763	20.443	3.86499	14.5196	4.03807	10.2622	1.02009	0.471484	0.0696317	1.75985	0.0568383	0.0831932	0.0353079	0.0690317	0.145816	0.313211	0.0402765	0.0237386	0.081081	0.080721	1.68274	1.54938	215.641	7.03213
Diet2	6659	F	0	ControlDiet	5.9425	318.478	2002.18	83.3705	1.91209	76.6592	8893.51	76.2468	27.1474	197.228	93.2259	0.251404	0.461955	0.236546	0.771878	1.49683	1.39563	0.0762085	0.128918	5.86228	3.0894	13.8829	30.3258	4.62393	20.6744	6.3889	19.7155	0.855743	0.248404	0.0415966	0.715279	0.0349479	0.027339	0.03574	0.054366	0.137727	0.331861	0.0391963	0.0294993	0.0599827	0.0964667	1.14651	1.21549	209.459	11.5942
Diet2	6659	F	14	Diet-2	3.02281	253.162	2167.94	1192.71	1.59914	107.947	4788.44	2378.73	6.44178	200.535	1829.77	0.29288	0.284552	0.153281	0.574168	2.12164	1.27101	0.0518458	0.0880418	5.31437	2.08984	13.3331	16.9686	8.82766	7.15616	4.47862	5.33843	0.820555	0.304498	0.0651672	0.730737	0.0589745	0.0489654	0.03574	0.0660073	0.185469	0.486486	0.0505496	0.0303154	0.101531	0.115741	1.04759	1.73339	163.198	4.45246
Diet2	6667	M	0	ControlDiet	3.77715	156.066	1812.55	30.0255	1.56296	77.2471	4943.38	30.1901	14.3525	76.2884	33.8587	0.259493	0.327348	0.177092	1.14188	1.45406	1.26007	0.0697997	0.10482	2.95983	1.58265	11.8874	23.2492	3.05053	11.6153	5.99463	14.6992	0.714103	0.296937	0.0612548	0.692549	0.0251788	0.0317555	0.0264749	0.0396044	0.189693	0.245403	0.0308434	0.0119293	0.0304834	0.0485814	1.11185	0.832979	125.558	8.99978
Diet2	6667	M	14	Diet-2	2.05681	136.844	1722.89	1129.17	1.66607	73.8336	2811.46	1431.35	3.16391	56.5053	549.219	0.12575	0.189597	0.0978589	0.502592	1.65093	0.848518	0.0282511	0.0520858	1.96582	1.52897	12.3724	13.7107	14.6381	4.10193	3.97791	4.04084	0.962195	0.24934	0.0568863	0.481949	0.0349239	0.0335557	0.0256828	0.0579904	0.170131	0.447602	0.0277711	0.027267	0.0426287	0.0757044	0.699132	0.866717	88.1878	3.11178
Diet2	6677	F	0	ControlDiet	4.5514	251.083	1661.35	41.1471	1.63351	59.2785	6686.75	43.3197	23.7592	165.021	78.6147	0.296097	0.321804	0.179444	0.761533	1.56589	1.06399	0.0598146	0.120541	6.01221	1.02918	14.0513	23.4972	2.75621	20.1913	5.11445	14.2827	0.752868	0.266286	0.0302434	0.454154	0.0354999	0.0232346	0.03574	0.0409245	0.163314	0.200758	0.0277711	0.0112813	0.0321876	0.0579904	1.32492	1.29029	198.121	15.2485
Diet2	6677	F	14	Diet-2	1.60276	244.5	1753.63	1128.66	2.07309	96.3355	4044.91	2951.61	3.78982	173.892	1549.18	0.330325	0.35752	0.156905	0.696293	2.04976	1.42437	0.0820171	0.135183	0.877398	1.33461	9.80131	15.1712	15.3415	3.33189	3.1801	0.551613	0.764101	0.317603	0.0738082	0.586505	0.0481253	0.0349239	0.0301473	0.0441889	0.14272	0.284936	0.0569103	0.0352359	0.0492295	0.0848494	1.40533	2.04573	140.334	5.87104
Diet2	6691	F	0	ControlDiet	3.1024	193.977	1867	53.0737	3.18743	116.553	8912.31	86.6412	57.3375	313.516	199.684	0.555806	0.61658	0.414142	1.69951	2.19243	1.82382	0.137151	0.167131	6.82297	6.26766	19.0899	55.65	4.42216	19.1547	8.59072	17.8867	0.950361	0.376914	0.0581585	1.42813	0.081081	0.0695117	0.0620229	0.0839373	0.296625	0.620493	0.0412846	0.045293	0.115117	0.10818	2.91859	2.02908	268.879	13.5963
Diet2	6691	F	14	Diet-2	2.44213	202.083	1356.72	781.862	1.99531	92.7573	3425.6	1085.01	3.47867	102.973	801.609	0.244011	0.455451	0.222793	0.944193	2.15734	1.63293	0.0613028	0.131535	3.35781	5.03671	13.0425	19.9654	11.2007	9.64583	4.82754	7.59301	0.82934	0.278407	0.0375162	0.820771	0.0444529	0.0757044	0.0430128	0.0524218	0.152849	0.335797	0.0623349	0.027003	0.035812	0.0828332	1.17155	1.52297	141.403	5.79345
Diet1	6742	M	0	ControlDiet	3.46058	180.516	1892.74	30.0219	1.14509	80.2229	5140.92	23.4263	12.0098	54.2984	40.646	0.206519	0.220056	0.138567	0.852647	1.19689	0.999015	0.0608227	0.0893379	3.517	0.658974	9.48479	28.5432	2.86728	14.6659	7.55599	13.8107	0.75942	0.320172	0.063295	0.45305	0.0677595	0.0571023	0.0348759	0.0520138	0.160122	0.259037	0.0197302	0.0249148	0.0468292	0.0698958	1.28716	1.22953	163.209	10.635
Diet1	6742	M	14	Diet-1	3.69575	192.903	1598	47.0679	0.719975	94.7364	3218.08	356.711	4.62557	105.333	335.796	0.245379	0.265133	0.0854495	0.554942	0.975204	0.806105	0.0236906	0.0393884	2.87283	0.499784	12.7667	18.4402	1.11618	7.37088	3.82612	6.56383	0.73957	0.411022	0.0672795	0.483294	0.0280831	0.0350439	0.0284672	0.0487734	0.123398	0.259997	0.0404925	0.0323076	0.0552541	0.0735202	1.20922	1.3984	190.064	6.40413
Diet2	8360	F	0	ControlDiet	3.9273	253.518	2407.03	47.3808	2.1744	82.8676	6814.34	41.053	36.8291	113.579	57.7011	0.293865	0.293145	0.218904	1.16175	1.72334	1.54964	0.116797	0.144304	9.81057	1.96582	12.0985	27.5473	3.85574	26.1535	8.77768	28.8098	0.823867	0.277399	0.0748163	1.10407	0.0342518	0.0554462	0.044837	0.044957	0.134655	0.222313	0.00715279	0.018098	0.0790888	0.0790648	1.24349	0.931764	135.956	7.81044
Diet2	8360	F	14	Diet-2	3.86037	250.473	1581.61	625.061	2.0333	86.5236	3285.07	1125.49	3.29958	111.661	559.722	0.251332	0.303538	0.113053	0.480989	1.24423	1.33601	0.0422207	0.110724	3.62066	2.46005	11.8023	13.1388	7.91695	4.80348	5.10149	3.15419	0.71924	0.223153	0.0435408	0.658345	0.0434448	0.026667	0.0221305	0.0288512	0.113701	0.32154	0.0278431	0.0288512	0.035908	0.0577744	0.829358	0.98162	90.6661	3.64624
Diet1	8371	M	0	ControlDiet	4.07202	235.759	2052.22	39.112	3.15486	98.8192	6124.16	30.0852	18.7935	86.3101	45.3168	0.305986	0.276175	0.16269	1.28469	1.36635	1.09308	0.035812	0.0616868	9.9494	2.0195	16.8927	30.2962	3.7058	18.044	8.52223	26.7847	0.781335	0.304498	0.0653833	0.856775	0.0420767	0.0456051	0.0324516	0.0349479	0.0909941	0.305458	0.0275311	0.0252508	0.0667034	0.080913	1.10262	0.905578	146.98	8.14203
Diet1	8371	M	14	Diet-1	4.36507	287.722	2140.04	60.2264	2.32997	101.621	4743.93	615.605	9.52067	157.759	262.447	0.349287	0.5415	0.174763	0.905236	1.3771	1.52539	0.0433008	0.0625509	7.93546	2.43783	12.6816	19.138	2.16758	14.8084	4.06953	11.1119	0.774038	0.470284	0.0445969	0.922086	0.0387883	0.0501896	0.026955	0.0560702	0.141016	0.462075	0.0570543	0.0319475	0.0700638	0.0711919	1.22715	1.24552	166.748	5.49286
[truncated: 269 more columns]

## Sheet: S4
		Diet 1 vs Control diet			Diet 2 vs Control diet			Diet 2 vs Diet 1
Lipid Species	Lipid Class	log2FC_a	pValue_a	FDR_a	log2FC_b	pValue_b	FDR_b	log2FC_c	pValue_c	FDR_c
CE 16:1	CE	-0.114338	0.64631	0.754428	-0.760765	0.0025374	0.00833886	-0.888786	0.000354785	0.00567073
CE 18:1	CE	0.34006	0.103485	0.219557	-0.111295	0.239035	0.323522	-0.596182	0.0100334	0.0254071
CE 18:2	CE	0.0365901	0.834435	0.900387	-0.206685	0.132303	0.198771	-0.45085	0.0156135	0.0342842
CE 18:3	CE	0.490338	0.0835027	0.187285	4.21814	1.08357e-05	0.0010204	3.8411	1.14911e-05	0.000930808
CE 20:2	CE	-0.364661	0.211422	0.3577	-0.380238	0.0555554	0.0953246	-0.142842	0.61722	0.675286
CE 20:3	CE	0.311947	0.159905	0.297102	0.11076	0.406832	0.483883	-0.272031	0.194424	0.258728
CE 20:4	CE	-0.0975392	0.620299	0.734974	-0.981924	0.000269011	0.002628	-0.709159	0.0166889	0.0361401
CE 20:5	CE	4.16055	0.000237335	0.00324013	5.02452	0.00040952	0.00281819	1.1798	0.00815742	0.0236043
CE 22:4	CE	-0.638147	0.0967109	0.212358	-2.96831	0.00243745	0.00814211	-2.38513	0.0121676	0.0293893
CE 22:5	CE	0.953836	0.0159516	0.0550417	-0.374364	0.267367	0.351058	-0.936688	0.0217383	0.0429298
CE 22:6	CE	3.33874	0.00431849	0.0229831	3.42087	0.00527688	0.0146632	0.326092	0.498212	0.575141
Cer d18:1/16:0	Cer	0.39367	0.120316	0.239108	-0.288286	0.278352	0.356745	-0.7282	0.0181702	0.0377845
Cer d18:1/18:0	Cer	0.999665	0.0030315	0.0179335	-0.291288	0.0989467	0.156915	-0.916666	0.00542219	0.0189174
Cer d18:1/20:0	Cer	-0.0877569	0.718184	0.811187	-0.651715	0.0045534	0.0133623	-0.636692	0.0312438	0.0552466
Cer d18:1/22:0	Cer	-0.41289	0.0593249	0.144403	-0.890364	0.00068401	0.00357965	-0.780044	0.00481942	0.0179059
Cer d18:1/24:0	Cer	-0.0141602	0.945459	0.973358	0.0547045	0.620797	0.66622	0.0357333	0.850506	0.878483
Cer d18:1/24:1	Cer	0.00772524	0.969723	0.982236	-0.144566	0.146956	0.218693	-0.329877	0.106067	0.153544
Cer d18:2/22:0	Cer	-0.622495	0.0529258	0.134924	-0.852894	0.00931078	0.0221484	-0.538717	0.0835651	0.126151
Cer d18:2/24:1	Cer	-0.296866	0.309161	0.460078	-0.295545	0.021635	0.0419345	-0.181199	0.528257	0.596665
DG 16:0_20:4	DG	0.295057	0.515525	0.668904	-1.27154	0.0011187	0.0050909	-1.78705	0.0199903	0.0404965
DG 16:0_22:5	DG	1.134	0.111201	0.229718	-0.432831	0.0493521	0.086092	-1.38994	0.0751322	0.11679
DG 18:0_20:4	DG	0.250207	0.341806	0.496885	-0.275401	0.0414646	0.0743993	-0.536703	0.0758344	0.117301
DG 18:1_18:2	DG	-0.0208929	0.953769	0.975517	-1.21715	0.00110445	0.0050909	-1.52046	0.0219283	0.0430343
DG 18:1_18:3	DG	-0.0757159	0.841569	0.901886	1.40292	0.00327945	0.0102975	1.12862	0.00361152	0.0164056
DG 18:1_20:4	DG	-0.383816	0.171692	0.313437	-1.98551	3.36166e-05	0.00122688	-1.83855	0.000520738	0.00704957
DG 18:2_18:2	DG	-0.528112	0.199461	0.347692	-1.15001	0.00626827	0.0169676	-1.07205	0.0702536	0.110852
DG 18:2_20:4	DG	-0.934475	0.00863572	0.0366435	-2.42189	9.78778e-05	0.00192085	-1.93822	0.00226587	0.0134242
GM3 d18:1/16:0	GM3	-0.046641	0.730429	0.82206	-0.0936655	0.318675	0.39551	-0.0148523	0.883764	0.909842
GM3 d18:1/18:0	GM3	0.333527	0.00460706	0.0236642	0.142467	0.335886	0.412922	-0.177933	0.334812	0.418849
GM3 d18:1/24:0	GM3	-0.196012	0.281591	0.435565	-0.195661	0.479796	0.539986	0.102773	0.506106	0.582114
Hex2Cer d18:1/16:0	Hex2Cer	-0.00700741	0.979694	0.985048	-0.753346	0.0474826	0.0837614	-0.805621	0.0126967	0.0301021
Hex2Cer d18:1/20:0	Hex2Cer	-0.140086	0.571596	0.707371	-0.235745	0.469655	0.535879	-0.445121	0.0790191	0.121034
Hex2Cer d18:1/22:0	Hex2Cer	-0.0425614	0.796294	0.871207	-0.131414	0.585081	0.633501	-0.396605	0.113976	0.162675
Hex2Cer d18:1/24:0	Hex2Cer	0.0792276	0.617428	0.734974	-0.215455	0.222928	0.305674	-0.116824	0.515248	0.586188
Hex2Cer d18:1/24:1	Hex2Cer	-0.0738495	0.693654	0.792026	-0.185444	0.279543	0.356816	-0.263723	0.0941805	0.139494
Hex3Cer d18:1/16:0	Hex3Cer	0.0251139	0.903455	0.948779	-0.345246	0.119926	0.184592	-0.152203	0.320715	0.404436
HexCer d18:1/16:0	HexCer	0.304043	0.152537	0.288534	0.146922	0.52069	0.575692	0.00530527	0.973929	0.973929
HexCer d18:1/18:0	HexCer	0.946894	0.000907147	0.00769849	0.428413	0.181692	0.261703	-0.444713	0.0832987	0.126151
HexCer d18:1/20:0	HexCer	0.357907	0.10071	0.215486	0.0530437	0.877686	0.891888	-0.179587	0.41018	0.487866
HexCer d18:1/22:0	HexCer	0.239448	0.238506	0.383166	-0.293769	0.425833	0.502675	-0.572174	0.0480113	0.0797648
HexCer d18:1/24:0	HexCer	-0.0619269	0.673737	0.774921	-0.0776166	0.637986	0.681386	-0.0881836	0.615235	0.675286
LPC 14:0	LPC	0.0936835	0.699066	0.792443	-0.594374	0.0369556	0.06786	-0.851702	0.00967398	0.0251044
LPC 15:0	LPC	0.713428	0.00581549	0.0280933	0.249798	0.189286	0.26902	-0.450322	0.0653099	0.104629
LPC 16:0	LPC	0.410265	0.0312989	0.0893926	-0.559674	0.00254946	0.00833886	-0.952191	0.000753409	0.00739282
LPC 16:1	LPC	-0.374588	0.0532822	0.134924	-1.38277	2.04921e-05	0.00107242	-1.03587	0.00127404	0.0100012
LPC 17:0	LPC	0.67311	0.00367046	0.0205808	0.537488	0.0109289	0.0250488	-0.0380521	0.850114	0.878483
LPC 17:1	LPC	0.913222	0.000319805	0.00386226	0.544565	0.00683463	0.0177362	-0.47529	0.0172087	0.0365994
LPC 18:0	LPC	0.158877	0.594399	0.715888	0.133133	0.471027	0.535879	0.0520629	0.848825	0.878483
LPC 18:1	LPC	-0.056592	0.696223	0.792079	-0.470377	0.00208388	0.00752115	-0.479052	0.0133355	0.0302244
LPC 18:2	LPC	-0.237226	0.224171	0.366613	-0.397811	0.0113361	0.0256083	-0.340652	0.0511798	0.0845814
LPC 18:3	LPC	-0.483706	0.000893035	0.00769849	3.17485	3.51654e-05	0.00122688	3.69748	2.64272e-05	0.0010612
LPC 20:1	LPC	-0.509707	0.0030841	0.0179335	-0.261444	0.181523	0.261703	0.055276	0.768275	0.804128
LPC 20:2	LPC	-0.988052	1.3159e-05	0.000826382	-0.879364	0.00894926	0.0217835	-0.236351	0.177857	0.242813
LPC 20:3	LPC	-0.0620354	0.76637	0.856409	-0.114657	0.391257	0.468911	-0.134794	0.486803	0.566134
LPC 20:4	LPC	-0.310413	0.149546	0.284591	-1.31864	0.000137393	0.00221416	-1.00284	0.00126252	0.0100012
LPC 20:5	LPC	3.03922	0.000151342	0.00264007	4.04267	8.56937e-06	0.0010204	1.25771	7.76923e-05	0.00255167
LPC 22:0	LPC	-0.59019	0.0118205	0.0449748	-0.439448	0.0310933	0.0584628	0.0749643	0.705569	0.756138
LPC 22:5	LPC	0.520807	0.0736301	0.168025	-0.719813	0.013596	0.0294203	-1.07054	0.00647371	0.0207423
LPC 22:6	LPC	2.65903	0.000422195	0.00441898	2.40273	0.00140562	0.00573203	-0.140802	0.66416	0.716654
LPC 24:0	LPC	-0.398699	0.0176494	0.0595904	-0.225679	0.300736	0.376083	0.190168	0.470553	0.551319
LPC O-16:0	LPC	-0.0191624	0.896826	0.944978	-0.409721	0.00291281	0.00933558	-0.330999	0.104593	0.152754
LPC O-18:0	LPC	0.442027	0.0115617	0.0449748	-0.050764	0.747238	0.782109	-0.449455	0.023838	0.0453555
LPC O-18:1	LPC	-0.0833725	0.63975	0.752365	-0.455146	0.000652106	0.00357303	-0.332582	0.180601	0.245492
LPC O-20:0	LPC	-0.354275	0.0283444	0.0853125	-1.10255	0.00355962	0.0109581	-0.794798	0.00027656	0.00542749
LPC O-20:1	LPC	-0.405044	0.0625066	0.14869	-1.16913	0.00169249	0.00662676	-0.78688	0.00402143	0.0164056
LPC O-22:0	LPC	0.19637	0.380156	0.537182	-0.0552527	0.82544	0.84702	-0.186952	0.385139	0.468735
LPC O-22:1	LPC	-0.262192	0.280214	0.435565	-0.570795	0.00190229	0.00711093	-0.409825	0.0354002	0.0601014
LPE 16:0	LPE	0.659383	0.000385621	0.00418517	-0.00600604	0.954968	0.96109	-0.630686	0.000590969	0.00704957
LPE 18:0	LPE	-0.0127144	0.925652	0.962433	0.047578	0.677535	0.721173	0.00388044	0.972745	0.973929
LPE 18:1	LPE	-0.630631	0.000880651	0.00769849	-1.0381	0.000381157	0.00281819	-0.570132	0.00294409	0.0155472
LPE 18:2	LPE	-0.713671	3.98833e-05	0.00125233	-0.650743	0.00691006	0.0177849	-0.168572	0.315988	0.401701
LPE 20:4	LPE	-0.34987	0.0156961	0.054762	-0.897858	0.00173056	0.00662676	-0.725069	0.000104673	0.00256814
LPI 18:0	LPI	0.00798148	0.966874	0.982236	-0.14311	0.413411	0.489852	-0.193015	0.460433	0.541483
LPI 18:2	LPI	-0.237332	0.455649	0.611427	-0.391631	0.116164	0.180572	-0.311966	0.373691	0.458355
LPI 20:4	LPI	-0.283703	0.188704	0.336701	-0.352211	0.0141819	0.0300885	-0.409673	0.112135	0.160779
PC 29:0	PC	0.556284	0.00838634	0.0360727	-0.178739	0.221412	0.305674	-0.680218	0.00486843	0.0179059
PC 31:1	PC	1.12259	0.000165326	0.00273224	1.69071	0.00019412	0.00234437	0.907957	0.00868591	0.0239244
PC 32:0	PC	0.220314	0.066682	0.15743	-0.731589	0.000509597	0.00301912	-1.04264	4.3382e-06	0.000930808
PC 32:1	PC	0.202393	0.223994	0.366613	-1.1961	0.00016197	0.00221416	-1.64199	2.62745e-05	0.0010612
PC 32:2	PC	-0.436482	0.110636	0.229718	-1.63921	0.00124852	0.00544492	-1.48839	0.000673526	0.00704957
PC 32:3	PC	-0.335939	0.189796	0.336701	1.45435	0.00171967	0.00662676	1.76905	0.00217688	0.0134027
PC 33:1	PC	1.23692	0.000493589	0.00484334	0.270866	0.10794	0.168767	-1.03481	0.000908314	0.00837354
PC 33:2	PC	0.554924	0.00458279	0.0236642	-0.292838	0.255211	0.339561	-0.925513	0.000339027	0.00567073
PC 34:0	PC	0.510392	0.0261339	0.0804514	-0.280524	0.189342	0.26902	-0.854257	0.00216107	0.0134027
PC 34:1	PC	0.482394	0.00217246	0.0139215	-0.704037	0.00222705	0.0078506	-1.11502	1.44908e-05	0.000930808
PC 34:2	PC	0.173774	0.0500208	0.128742	-0.367912	0.0145245	0.0301687	-0.612988	8.80932e-06	0.000930808
PC 34:3	PC	-0.495907	0.0017876	0.0124735	0.397526	0.0959065	0.152866	0.783094	0.0011512	0.00951253
PC 34:4	PC	0.0207182	0.950831	0.975517	-0.939179	0.0566641	0.0961758	-1.01759	0.0314941	0.0552466
PC 35:1	PC	1.01861	7.90918e-05	0.00176612	0.54197	0.00133453	0.0055404	-0.455848	0.00666313	0.0211336
PC 35:2	PC	0.671165	0.00106833	0.00838639	0.363581	0.0747682	0.122277	-0.283863	0.0634598	0.102187
PC 36:1	PC	0.454875	0.0467351	0.12128	0.241677	0.301824	0.376083	-0.168847	0.395065	0.477015
PC 36:2	PC	0.209997	0.0576236	0.141896	0.334878	0.0309024	0.0584539	0.0431193	0.737118	0.774097
PC 36:3	PC	-0.277237	0.034954	0.0962767	0.144517	0.455438	0.531626	0.196995	0.186694	0.252681
PC 36:4	PC	0.137455	0.320301	0.472181	-1.04149	0.000159071	0.00221416	-1.18422	1.48218e-05	0.000930808
PC 36:5	PC	1.86069	0.000228408	0.00324013	1.98211	0.000147669	0.00221416	0.131998	0.534278	0.601302
PC 36:6	PC	1.90881	0.000386528	0.00418517	3.26061	0.00159024	0.00640174	1.39125	0.00918836	0.0245036
PC 38:2	PC	-0.209056	0.110812	0.229718	0.208278	0.359881	0.439699	0.212606	0.0919307	0.136807
PC 38:3	PC	0.049431	0.772541	0.859346	0.034646	0.786628	0.817885	-0.125337	0.309997	0.395687
PC 38:4	PC	-0.187507	0.202877	0.350019	-0.635069	0.00016384	0.00221416	-0.394539	0.0249135	0.0461626
PC 38:5	PC	0.595273	0.00103535	0.00833588	0.921686	0.00436061	0.0130403	0.445981	0.03541	0.0601014
PC 38:6	PC	1.61318	0.00135161	0.0101049	1.01612	0.0122784	0.0271215	-0.544843	0.0748598	0.11679
PC 38:7	PC	1.61592	0.00018653	0.00292852	2.32777	0.000380254	0.00281819	0.836415	0.0074841	0.0228156
PC 40:4	PC	-1.03942	0.0133052	0.0485796	-3.6623	0.00974277	0.0228301	-2.33909	0.00562161	0.0193976
PC 40:5	PC	0.629902	0.00599183	0.0285066	-0.220723	0.164433	0.240148	-0.558765	0.0228529	0.0442724
PC 40:6	PC	2.71458	5.08644e-05	0.00138049	2.72071	0.000421831	0.00281819	0.256055	0.360948	0.446211
PC 40:7	PC	1.31058	0.00252791	0.015564	1.51938	0.00241819	0.00814211	0.321587	0.317307	0.401752
PC 40:8	PC	-0.0715976	0.795101	0.871207	-0.750646	0.12708	0.192769	-0.495935	0.146094	0.204792
PC O-32:0	PC	0.200418	0.199135	0.347692	-0.742439	0.000273667	0.002628	-0.750083	0.00197569	0.0129243
PC O-32:1	PC	0.223572	0.211886	0.3577	-0.702805	0.000289085	0.00266978	-0.763315	0.00384106	0.0164056
PC O-34:1	PC	0.00933523	0.942948	0.973358	-0.501952	0.0122998	0.0271215	-0.366948	0.0112157	0.0276037
PC O-34:2	PC	-0.0814976	0.569125	0.707371	-0.432285	0.00949029	0.0224056	-0.397177	0.0144238	0.0318949
PC O-36:1	PC	0.403284	0.00058025	0.00552117	-0.0479732	0.578644	0.6287	-0.309364	0.0191335	0.0390554
PC O-36:2	PC	0.180193	0.116154	0.235306	-0.247871	0.0486166	0.0852828	-0.343176	0.0227546	0.0442724
PC O-36:4	PC	-0.12916	0.422081	0.578749	-0.937814	0.00182007	0.00688556	-0.781138	0.000652311	0.00704957
PC O-36:5	PC	1.23529	9.17924e-05	0.00177697	2.26158	5.54579e-05	0.00158307	1.00564	0.00108487	0.00946246
PC O-38:4	PC	0.0885678	0.530764	0.674737	-1.15151	0.000671366	0.00357303	-1.2283	9.52008e-05	0.00256814
PC O-38:5	PC	-0.0341579	0.778422	0.86065	-0.690845	0.000839209	0.00405403	-0.655009	0.00184125	0.0129243
PC O-40:5	PC	0.167785	0.307219	0.459366	-0.759672	0.00355835	0.0109581	-0.924866	0.000361193	0.00567073
PC O-40:6	PC	1.63747	2.5863e-07	8.12097e-05	1.25725	0.000665504	0.00357303	-0.556217	0.00402302	0.0164056
PC O-40:7	PC	1.11202	9.62052e-05	0.00177697	1.2939	0.00048625	0.00301912	0.0994973	0.58755	0.65273
PC P-30:0	PC	0.436867	0.10088	0.215486	1.33196	0.000421743	0.00281819	0.719859	0.00607449	0.0200778
PC P-32:0	PC	-0.157904	0.124634	0.246133	-0.164142	0.15836	0.233451	-0.00940507	0.941376	0.951286
PC P-32:1	PC	-0.199713	0.161915	0.299066	-0.375903	0.0339325	0.0634215	-0.323359	0.106112	0.153544
PC P-34:1	PC	0.190022	0.254027	0.40285	-0.256327	0.0734655	0.121411	-0.447204	0.00637869	0.0206485
PC P-34:2	PC	0.0512343	0.79433	0.871207	0.120682	0.470105	0.535879	-0.220399	0.299942	0.384415
PC P-36:2	PC	0.310935	0.0992385	0.215486	-0.181633	0.381693	0.460967	-0.426015	0.0452522	0.0759849
PC P-36:4	PC	0.0184937	0.910666	0.952356	-0.181832	0.277081	0.356745	-0.354723	0.0697953	0.110685
PC P-36:5	PC	1.94841	8.43688e-05	0.00176612	3.49185	6.84242e-05	0.00173411	1.50081	0.000346975	0.00567073
PC P-38:4	PC	0.202831	0.288488	0.436342	-0.833643	0.00116336	0.00514501	-0.997396	0.00163089	0.0119093
PC P-38:5	PC	0.680705	8.42534e-05	0.00176612	0.51502	0.00681475	0.0177362	-0.198855	0.154279	0.213408
PC P-40:6	PC	1.93526	5.27578e-05	0.00138049	1.93766	0.000157678	0.00221416	-0.0700869	0.728057	0.767147
PE 34:1	PE	-0.247953	0.352286	0.502809	-1.03448	0.000314274	0.00281819	-0.973847	0.00326634	0.016286
PE 34:2	PE	-0.121432	0.579286	0.707766	-0.741771	0.000217715	0.00253195	-0.857467	0.00225971	0.0134242
PE 34:3	PE	-0.824767	0.0103577	0.042238	0.356844	0.298098	0.374411	0.887818	0.024999	0.0461626
PE 36:1	PE	0.170336	0.594574	0.715888	0.0154367	0.953972	0.96109	-0.282297	0.398831	0.477988
PE 36:2	PE	-0.251663	0.276972	0.434846	0.242897	0.11959	0.184592	0.0237292	0.916456	0.931286
PE 36:3	PE	-0.630159	0.010315	0.042238	-0.126653	0.536259	0.58876	0.0996821	0.721834	0.763152
PE 36:4	PE	0.335012	0.144202	0.279503	-0.814948	0.000503435	0.00301912	-1.36724	0.000933357	0.00837354
PE 36:5	PE	1.02207	0.0126546	0.0467474	2.43307	7.89419e-05	0.00177055	1.02582	0.000672928	0.00704957
PE 38:3	PE	-0.457051	0.0750352	0.169504	0.0440861	0.816733	0.840833	0.382236	0.18793	0.253262
PE 38:4	PE	-0.271558	0.290431	0.436342	-0.304128	0.0112426	0.025581	-0.352961	0.206779	0.270536
PE 38:5	PE	0.192665	0.478917	0.630845	0.192592	0.473129	0.536326	-0.138938	0.603622	0.665043
PE 38:6	PE	2.60943	0.000261565	0.00342214	2.73745	0.000376363	0.00281819	-0.0171922	0.95046	0.956552
PE 40:4	PE	-1.3955	0.0126111	0.0467474	-3.30257	0.000793981	0.00402113	-2.2944	0.020342	0.0409448
PE 40:5	PE	0.157951	0.673363	0.774921	-0.725779	0.0396218	0.0719148	-0.863983	0.0661775	0.105481
PE 40:6	PE	2.3615	0.00171012	0.012204	2.68861	9.57644e-05	0.00192085	0.172144	0.571001	0.639281
PE 40:7	PE	-0.183906	0.666601	0.772371	-0.715563	0.0365629	0.0675338	-0.848765	0.103338	0.151627
PE O-34:1	PE	-0.223877	0.284302	0.436342	-0.676351	0.00170951	0.00662676	-0.672786	0.0083442	0.0236043
PE O-36:2	PE	0.122133	0.595054	0.715888	0.000972441	0.995909	0.995909	-0.351012	0.206468	0.270536
PE O-36:3	PE	-0.44986	0.209496	0.35751	1.61162	0.0079467	0.0201231	2.05871	0.00496119	0.0179059
PE O-36:4	PE	-0.759236	0.00116348	0.00891056	-0.23099	0.0517832	0.0893402	0.214282	0.167287	0.230075
PE O-38:4	PE	0.485245	0.069256	0.161084	-0.898279	0.000420875	0.00281819	-1.55466	0.000612892	0.00704957
PE O-38:5	PE	-0.102257	0.620464	0.734974	0.0931471	0.466854	0.535879	-0.100109	0.64302	0.698645
PE O-40:5	PE	0.560326	0.0548405	0.137759	-0.213294	0.268325	0.351058	-0.784977	0.018307	0.0378183
PE O-40:7	PE	-0.360001	0.189008	0.336701	-0.96553	0.000829478	0.00405403	-0.974477	0.00303552	0.0156255
PE P-16:0/18:2	PE	-1.076	0.0089176	0.037335	-0.163575	0.459771	0.534697	0.426823	0.378584	0.462551
PE P-16:0/20:4	PE	-0.583925	0.00560736	0.0275111	-1.16722	0.000253599	0.002628	-0.837744	0.00361016	0.0164056
PE P-16:0/22:5	PE	-0.276906	0.200421	0.347692	-0.290642	0.0560272	0.0956116	-0.134306	0.513123	0.585894
PE P-16:0/22:6	PE	1.49231	1.14656e-05	0.000826382	1.85576	1.62485e-05	0.0010204	0.123808	0.406273	0.485056
PE P-18:0/18:1	PE	-0.0405488	0.840895	0.901886	-0.45788	0.0136795	0.0294203	-0.350907	0.0970157	0.143018
PE P-18:0/18:2	PE	-0.421571	0.0578428	0.141896	-0.225684	0.295199	0.37226	-0.194789	0.343456	0.427957
PE P-18:0/20:4	PE	0.16242	0.414043	0.570217	-1.15798	0.000662427	0.00357303	-1.35498	0.000536995	0.00704957
PE P-18:0/22:5	PE	0.415938	0.117708	0.236924	0.0630939	0.751955	0.784431	-0.331535	0.22396	0.291799
PE P-18:0/22:6	PE	2.30461	0.000291663	0.00366329	1.95944	0.000234787	0.0025442	-0.162493	0.48212	0.562772
PI 32:1	PI	-0.139456	0.55717	0.69923	-1.77928	5.49688e-05	0.00158307	-1.68547	0.000579912	0.00704957
PI 34:0	PI	0.746041	0.000676202	0.00624492	-0.149917	0.390173	0.468911	-0.435118	0.0181101	0.0377845
PI 34:1	PI	-0.00103555	0.996056	0.996056	-0.907927	0.000827831	0.00405403	-0.941293	0.00295266	0.0155472
PI 34:2	PI	-0.350581	0.287109	0.436342	-1.45803	7.17946e-05	0.00173411	-1.29142	0.00947343	0.0249971
PI 36:1	PI	-0.0221147	0.912927	0.952356	-0.117869	0.257017	0.34052	-0.189661	0.349318	0.433541
PI 36:2	PI	-0.270131	0.387634	0.54338	-0.163407	0.252665	0.337604	-0.104388	0.719668	0.763152
PI 36:3	PI	-0.692528	0.021946	0.0696066	0.0725884	0.735932	0.772852	0.574305	0.0821024	0.125146
PI 36:4	PI	-0.274253	0.183312	0.330804	-1.01798	0.00129478	0.00549406	-1.01891	8.12633e-05	0.00255167
PI 38:2	PI	-0.346103	0.0692266	0.161084	0.353803	0.265126	0.349788	0.362267	0.192263	0.257995
PI 38:3	PI	-0.265843	0.237891	0.383166	0.714539	0.0157859	0.0321868	0.745232	0.00794007	0.0236043
PI 38:4	PI	-0.144676	0.381502	0.537182	-0.560202	0.00517798	0.0145168	-0.511596	0.00815489	0.0236043
PI 38:5	PI	-0.127717	0.585097	0.712095	-0.250764	0.107089	0.168767	-0.342966	0.151139	0.209998
PI 38:6	PI	0.808499	0.0079246	0.03456	0.839137	0.00318967	0.0101167	-0.29205	0.167794	0.230075
PI 40:4	PI	-1.10402	0.000339222	0.00394502	-2.38478	0.00227517	0.0078506	-1.44379	0.00283417	0.0155472
PI 40:5	PI	0.449132	0.0305272	0.088755	-0.249017	0.220464	0.305674	-0.630914	0.00697103	0.0216723
PI 40:6	PI	2.44843	3.77775e-06	0.000593107	2.71127	1.50116e-05	0.0010204	-0.154818	0.36252	0.446397
PS 38:4	PS	-0.663977	0.169639	0.3115	-0.0173419	0.928091	0.940066	0.275581	0.386936	0.469104
S1P d16:1	S1P	-0.105198	0.537851	0.678254	1.08401	0.000620696	0.00357303	1.05352	0.000106324	0.00256814
S1P d17:1	S1P	0.22895	0.146041	0.280054	1.26543	1.0345e-05	0.0010204	0.976168	2.70369e-05	0.0010612
S1P d18:0	S1P	-0.0903666	0.465184	0.621565	-0.320455	0.0289362	0.0550665	-0.393169	0.0097876	0.025191
S1P d18:1	S1P	0.187228	0.27168	0.428681	-0.109501	0.185956	0.266621	-0.369774	0.0567194	0.0927599
S1P d18:2	S1P	-0.0766293	0.575026	0.707371	0.0969188	0.397519	0.474605	0.0505135	0.716963	0.763141
S1P d19:1	S1P	0.328288	0.0302107	0.0886558	0.195396	0.0502894	0.0872424	-0.0650524	0.588646	0.65273
S1P d20:1	S1P	0.10146	0.467947	0.622608	-0.150218	0.226559	0.309302	-0.112324	0.42737	0.506394
SM 31:1	SM	0.199989	0.198645	0.347692	0.51871	0.00922089	0.0221484	0.19785	0.151145	0.209998
SM 32:0	SM	0.122847	0.454801	0.611427	-0.276655	0.215217	0.300347	-0.742234	0.00143308	0.0109753
SM 32:1	SM	0.102167	0.524476	0.669526	0.409102	0.020338	0.0401644	0.0828638	0.511652	0.585894
SM 32:2	SM	0.0171663	0.931868	0.965698	-0.101435	0.526116	0.57965	-0.433218	0.0337525	0.0582323
SM 33:1	SM	0.559259	0.0277503	0.0845979	1.12374	0.000492041	0.00301912	0.569274	0.0135904	0.0304814
SM 34:0	SM	0.412073	0.0040482	0.0223006	0.609678	0.0793829	0.129151	0.295476	0.334377	0.418849
SM 34:1	SM	0.331651	0.112193	0.230252	-0.253757	0.243896	0.327993	-0.625663	0.00852465	0.023688
SM 34:2	SM	0.439773	0.0435274	0.114854	0.269568	0.0460174	0.0816353	-0.236993	0.194458	0.258728
SM 35:1	SM	1.18035	1.0041e-05	0.000826382	1.37875	0.0003338	0.00281819	0.588467	0.0308392	0.0550199
SM 35:2	SM	1.18166	3.60031e-05	0.00125233	1.31692	0.000179322	0.00225229	0.29177	0.129707	0.18346
SM 36:1	SM	1.01351	2.1726e-05	0.00113699	0.134562	0.274376	0.356745	-0.566595	0.00470564	0.0179059
SM 36:2	SM	1.06727	3.28917e-05	0.00125233	0.492605	0.00804435	0.0201755	-0.366488	0.0321427	0.0559669
SM 36:3	SM	0.883642	0.00200364	0.0131072	0.572057	0.0146039	0.0301687	-0.503532	0.0229821	0.0442724
SM 38:1	SM	0.0228586	0.872427	0.931776	-0.27681	0.3786	0.460777	-0.320056	0.0740968	0.116332
SM 38:2	SM	0.286627	0.0926215	0.205784	0.194515	0.222482	0.305674	-0.131698	0.3965	0.477015
SM 39:1	SM	0.0729427	0.60624	0.726562	0.202983	0.336649	0.412922	0.102693	0.590367	0.65273
SM 40:1	SM	-0.0357697	0.827462	0.899042	-0.218025	0.277595	0.356745	-0.320986	0.0565964	0.0927599
SM 40:2	SM	-0.196637	0.289305	0.436342	0.184955	0.283597	0.360525	0.0172854	0.898534	0.916037
SM 41:1	SM	0.473533	0.0204291	0.0668202	0.118918	0.477412	0.539235	-0.210305	0.269758	0.348576
SM 42:1	SM	0.250317	0.0401256	0.108616	0.142315	0.450601	0.527943	0.0192033	0.890371	0.913649
SM 42:2	SM	0.251056	0.109007	0.229718	0.139501	0.380219	0.46096	-0.0576278	0.713621	0.762167
SM 42:3	SM	-0.15439	0.378165	0.537182	-0.00200725	0.988068	0.991225	-0.135621	0.448095	0.528955
TG 48:1 [-18:1]	TG	1.36169	0.0313159	0.0893926	-1.08169	0.0888153	0.143015	-2.4931	0.00845341	0.023688
TG 48:2 [-14:1]	TG	0.64317	0.223974	0.366613	-1.46704	0.00466552	0.0135646	-2.77909	0.0131339	0.0301025
TG 48:2 [-16:0]	TG	0.400344	0.427537	0.583681	-2.18573	0.00114783	0.00514501	-3.14908	0.0129577	0.0301021
TG 48:2 [-18:1]	TG	0.425185	0.407977	0.566164	-1.917	0.0171743	0.0343487	-2.95785	0.0139719	0.0311148
TG 48:3 [-18:2]	TG	-0.312169	0.503021	0.655388	-2.58432	0.00550576	0.015165	-3.14397	0.0133796	0.0302244
TG 50:0 [-18:0]	TG	1.70769	0.00431658	0.0229831	-0.183048	0.548217	0.599792	-1.50711	0.00622909	0.0203743
TG 50:1 [-14:0]	TG	1.30671	0.0117939	0.0449748	-1.13106	0.0400259	0.0722307	-2.13407	0.00326757	0.016286
TG 50:1 [-18:1]	TG	1.46909	0.0156185	0.054762	-1.21785	0.0138146	0.0295087	-2.52823	0.00452865	0.0175555
TG 50:2 [-18:0]	TG	1.09339	0.0201663	0.066655	-1.23549	0.0379627	0.069304	-1.98094	0.00342451	0.0164056
TG 50:2 [-18:1]	TG	0.707274	0.126084	0.247439	-2.03877	0.00848258	0.0208088	-2.89372	0.0050882	0.0181556
TG 50:2 [-18:2]	TG	1.12382	0.0424065	0.112844	-1.08805	0.0220468	0.0422115	-2.06271	0.0099712	0.0254071
TG 50:3 [-14:1]	TG	0.567328	0.231728	0.377009	-1.73031	0.00809592	0.0201755	-2.57866	0.00920837	0.0245036
TG 50:3 [-16:0]	TG	-0.162197	0.57671	0.707371	-1.32152	0.00193355	0.00714275	-1.54434	0.0048649	0.0179059
TG 50:3 [-16:1]	TG	-0.261508	0.524533	0.669526	-2.86747	0.000234974	0.0025442	-3.11502	0.0080257	0.0236043
TG 50:3 [-18:1]	TG	-0.0663182	0.893649	0.944978	-2.8227	0.00673999	0.0177362	-3.34167	0.0172507	0.0365994
TG 50:3 [-18:2]	TG	0.0142294	0.968619	0.982236	-2.36412	0.000437129	0.00285955	-2.83258	0.00446901	0.0175408
TG 50:4 [-14:0]	TG	-0.322784	0.558939	0.69923	-1.23119	0.0912397	0.14617	-1.58271	0.078969	0.121034
TG 50:4 [-16:0]	TG	-0.165991	0.653661	0.760184	-0.191708	0.490639	0.550216	-0.571894	0.201121	0.265345
TG 50:4 [-16:1]	TG	-1.07874	0.0292907	0.0867667	-2.17443	0.000399174	0.00281819	-1.87754	0.0287838	0.0516463
TG 50:4 [-18:2]	TG	-0.581262	0.279183	0.435565	-3.24198	0.000375655	0.00281819	-3.37422	0.0393462	0.0664232
TG 51:1 [-18:1]	TG	2.20963	0.00198437	0.0131072	0.16239	0.621663	0.66622	-1.82886	0.00297081	0.0155472
TG 51:2 [-15:0]	TG	1.49693	0.0338719	0.0949622	-0.237618	0.509487	0.567301	-1.75535	0.0239777	0.0453555
TG 51:2 [-16:0]	TG	2.08466	0.00308214	0.0179335	-0.439461	0.133298	0.199312	-2.39693	0.00217091	0.0134027
TG 51:2 [-18:1]	TG	1.80449	0.0118882	0.0449748	-0.605875	0.108032	0.168767	-2.31312	0.0068679	0.0215652
TG 51:3 [-15:0]	TG	0.99423	0.118563	0.237126	-0.792332	0.0741791	0.121949	-2.1446	0.0259867	0.0471667
TG 52:1 [-16:0]	TG	1.82151	0.000220769	0.00324013	-0.405463	0.278304	0.356745	-1.72188	0.000146537	0.00328662
TG 52:1 [-18:0]	TG	1.9339	0.00361792	0.0205808	-0.510159	0.234853	0.319237	-1.908	0.00358615	0.0164056
TG 52:1 [-18:1]	TG	1.77492	0.000492609	0.00484334	-0.126276	0.708327	0.748871	-1.52554	0.000627221	0.00704957
TG 52:2 [-16:0]	TG	1.2533	0.0216977	0.0696066	-1.54035	0.00673514	0.0177362	-2.54023	0.00397299	0.0164056
TG 52:2 [-18:0]	TG	1.1234	0.000978118	0.00808235	-0.42146	0.162958	0.239107	-1.15457	0.000907066	0.00837354
TG 52:2 [-18:1]	TG	0.776539	0.0066352	0.030639	-1.00737	0.000408203	0.00281819	-1.8573	0.000183669	0.0038448
TG 52:2 [-18:2]	TG	1.18546	0.00195995	0.0131072	-0.0528386	0.863229	0.880045	-1.00494	0.00537208	0.0189174
TG 52:3 [-16:0]	TG	0.357404	0.214374	0.359965	-1.20641	0.000866571	0.00412278	-1.6721	0.00234365	0.0136279
TG 52:3 [-16:1]	TG	0.282401	0.440711	0.598827	-1.90681	0.00368277	0.0112034	-2.42941	0.00420618	0.0169326
TG 52:3 [-18:1]	TG	0.237516	0.39243	0.547658	-1.44098	0.00202992	0.00741158	-1.76686	0.00197388	0.0129243
TG 52:3 [-18:2]	TG	0.577731	0.219414	0.366469	-1.49209	0.0163881	0.0330867	-2.17298	0.0127516	0.0301021
TG 52:4 [-16:0]	TG	0.0734658	0.888732	0.944978	-0.641069	0.210586	0.295197	-0.847372	0.199477	0.264286
TG 52:4 [-16:1]	TG	-0.429905	0.221755	0.366613	-2.50318	0.000644012	0.00357303	-2.37143	0.00585457	0.0197671
TG 52:4 [-18:1]	TG	-0.347957	0.474827	0.629096	-0.777246	0.120584	0.184699	-0.759385	0.232393	0.301535
TG 52:4 [-18:2]	TG	-0.12777	0.766405	0.856409	-1.92237	0.00102892	0.0048221	-2.17177	0.0252865	0.0461626
TG 52:5 [-16:0]	TG	0.0106262	0.980592	0.985048	1.29092	0.0145033	0.0301687	1.03789	0.0269426	0.0486205
TG 52:5 [-16:1]	TG	-0.839425	0.100481	0.215486	-1.39151	0.0207318	0.0406862	-1.15363	0.135753	0.191149
TG 52:5 [-18:1]	TG	-0.356343	0.338122	0.496122	0.22293	0.517596	0.574294	0.186115	0.637921	0.695511
TG 52:5 [-18:2]	TG	-0.844936	0.0930616	0.205784	-0.727719	0.0883921	0.143015	-0.373342	0.520478	0.59
TG 52:5 [-18:3]	TG	-0.282111	0.518727	0.669526	0.651789	0.12206	0.186052	0.770204	0.0874851	0.131437
TG 52:6 [-16:1]	TG	-0.956506	0.0577542	0.141896	0.178383	0.686364	0.728102	0.560223	0.28064	0.361151
TG 52:6 [-18:2]	TG	-0.903354	0.0621954	0.14869	-0.0918905	0.797512	0.826464	0.208238	0.683489	0.734985
TG 52:6 [-18:3]	TG	-1.01192	0.0285281	0.0853125	2.28983	0.0193629	0.0384807	2.88294	0.0103499	0.025999
TG 52:6 [-18:4]	TG	0.626009	0.240621	0.383528	1.76072	0.00134099	0.0055404	0.907322	0.0313834	0.0552466
TG 52:6 [-20:4]	TG	-0.980188	0.0738454	0.168025	-3.61161	2.42502e-05	0.00108779	-3.46427	0.0241787	0.0454617
TG 52:6 [-20:5]	TG	1.72893	0.0140874	0.0508443	0.619791	0.0712858	0.118433	-1.57252	0.0178636	0.0376455
TG 53:2 [-17:0]	TG	2.35062	0.00226083	0.014198	-0.272202	0.509006	0.567301	-2.06655	0.00283025	0.0155472
TG 53:2 [-18:1]	TG	1.92265	0.00158065	0.0115424	-0.0815324	0.83419	0.85321	-1.70504	0.00194934	0.0129243
TG 53:3 [-17:0]	TG	1.52384	0.0223883	0.0702992	-0.067376	0.809724	0.83636	-1.46623	0.0247301	0.0461626
TG 53:3 [-18:1]	TG	1.44458	0.00636434	0.0298269	-0.233755	0.468515	0.535879	-1.61295	0.00431635	0.0171561
TG 53:3 [-18:2]	TG	1.69846	0.0182966	0.0611185	-0.0971376	0.728753	0.767881	-1.53233	0.0233738	0.0447523
TG 53:4 [-17:0]	TG	1.36991	0.0155154	0.054762	1.12154	0.00658256	0.017666	0.155147	0.648311	0.701965
TG 53:4 [-17:1]	TG	0.572806	0.115421	0.235306	-0.522789	0.13066	0.197246	-1.41566	0.00805625	0.0236043
TG 53:4 [-18:2]	TG	0.941118	0.0452143	0.118311	-0.334619	0.320197	0.395834	-1.32906	0.0171243	0.0365994
TG 54:0 [-18:0]	TG	1.58467	0.00547264	0.0272763	0.724265	0.0363343	0.0675087	-0.235427	0.498146	0.575141
TG 54:1 [-18:1]	TG	1.66326	0.00686153	0.0312249	-0.408106	0.428159	0.503528	-1.50791	0.00904403	0.0245036
TG 54:2 [-18:0]	TG	1.54046	0.00467254	0.0236642	-0.518911	0.201809	0.284161	-1.49127	0.00490697	0.0179059
TG 54:3 [-18:0]	TG	0.712323	0.0250414	0.0778516	-0.488308	0.1535	0.227354	-0.84419	0.0130379	0.0301021
TG 54:3 [-18:1]	TG	0.4807	0.156743	0.294715	-1.48991	0.0134099	0.0292411	-1.74591	0.00391548	0.0164056
TG 54:3 [-18:2]	TG	0.657101	0.0217625	0.0696066	-0.485649	0.200252	0.283239	-0.883754	0.00913992	0.0245036
TG 54:4 [-18:0]	TG	0.525637	0.209167	0.35751	0.350244	0.462314	0.53567	0.226799	0.572095	0.639281
TG 54:4 [-18:1]	TG	-0.303954	0.239174	0.383166	-1.23449	0.00618138	0.0168778	-1.10147	0.0128896	0.0301021
TG 54:4 [-18:2]	TG	0.101783	0.774506	0.859346	-1.30989	0.0219418	0.0422115	-1.37749	0.0204903	0.0409806
TG 54:5 [-16:0]	TG	0.192482	0.533647	0.675666	-1.34238	0.000493218	0.00301912	-1.7642	0.00253617	0.0144792
TG 54:5 [-18:1]	TG	-0.274121	0.522183	0.669526	-0.243547	0.608385	0.65647	-0.136313	0.779545	0.813213
TG 54:5 [-18:2]	TG	-0.661369	0.0320681	0.0907153	-1.37973	0.00701291	0.0179029	-1.13892	0.0322612	0.0559669
TG 54:5 [-18:3]	TG	-0.0960352	0.643533	0.75399	1.37258	0.010606	0.0244874	1.57051	0.00356438	0.0164056
TG 54:5 [-20:3]	TG	-0.116053	0.689289	0.789915	-2.2436	0.000155374	0.00221416	-2.36419	0.0015721	0.0117533
TG 54:6 [-16:0]	TG	0.344157	0.311559	0.461461	-0.750343	0.0115405	0.0258838	-1.294	0.00712705	0.0219401
TG 54:6 [-18:1]	TG	-0.267583	0.409297	0.566164	1.26288	0.016438	0.0330867	1.21461	0.0112628	0.0276037
TG 54:6 [-18:2]	TG	-0.713749	0.159312	0.297102	-0.514186	0.244428	0.327993	-0.0409133	0.942197	0.951286
TG 54:6 [-18:3]	TG	-0.71179	0.0601819	0.145362	1.54067	0.0144818	0.0301687	1.91758	0.00384301	0.0164056
TG 54:6 [-20:4]	TG	-0.377674	0.347711	0.498563	-2.68924	0.000169235	0.00221416	-2.57253	0.0105042	0.0261772
TG 54:6 [-20:5]	TG	2.19995	3.56032e-05	0.00125233	1.57794	0.00226795	0.0078506	-0.545298	0.0458771	0.0766244
TG 54:7 [-18:2]	TG	-0.424851	0.285105	0.436342	0.683658	0.0602424	0.1017	0.740807	0.0605521	0.0980071
TG 54:7 [-18:3]	TG	-0.857651	0.0364411	0.0995001	2.70072	0.00371067	0.0112034	3.28627	0.00188961	0.0129243
TG 56:3 [-18:1]	TG	0.233255	0.347724	0.498563	-1.24037	0.0215275	0.0419345	-1.37089	0.000648254	0.00704957
TG 56:4 [-18:1]	TG	-0.11983	0.576197	0.707371	-1.15853	0.0669124	0.111758	-1.07761	0.00596027	0.0199098
TG 56:4 [-20:1]	TG	-0.307708	0.181071	0.328648	-1.27065	0.010517	0.0244619	-0.912446	0.0191546	0.0390554
TG 56:5 [-18:1]	TG	0.0352962	0.89587	0.944978	-1.07305	0.00502841	0.0143538	-1.15316	0.00833244	0.0236043
TG 56:5 [-20:3]	TG	0.21904	0.442446	0.598827	-1.53197	0.00127946	0.00549406	-1.82507	0.00113974	0.00951253
TG 56:5 [-20:4]	TG	0.398998	0.14627	0.280054	-0.14537	0.566395	0.617527	-0.551415	0.109453	0.157653
TG 56:5 [-22:4]	TG	0.0113116	0.981911	0.985048	-3.73838	0.00836083	0.0206717	-3.60525	0.0126744	0.0301021
TG 56:6 [-16:0]	TG	1.08632	0.034883	0.0962767	-0.572384	0.0653053	0.109657	-1.61356	0.0113404	0.0276037
TG 56:6 [-18:1]	TG	0.243955	0.344386	0.498329	-0.886978	0.00498815	0.0143538	-1.2738	0.00353291	0.0164056
TG 56:6 [-18:2]	TG	-0.51466	0.140884	0.274767	-1.35416	0.00442333	0.0131031	-1.04385	0.0574875	0.0935289
TG 56:6 [-20:3]	TG	-0.706623	0.0072517	0.0320709	-1.77061	0.000749611	0.00385865	-1.37629	0.00379679	0.0164056
TG 56:6 [-20:4]	TG	0.0794604	0.833919	0.900387	-1.55338	0.00213786	0.00762829	-1.64615	0.0164221	0.0358093
TG 56:6 [-22:4]	TG	-0.543597	0.339986	0.496538	-3.53022	0.00291365	0.00933558	-3.16723	0.0251634	0.0461626
TG 56:6 [-22:5]	TG	1.45663	0.00701422	0.0314638	-0.203818	0.287296	0.363754	-1.55089	0.00573477	0.019573
TG 56:7 [-18:1]	TG	0.128036	0.622621	0.734974	-0.598982	0.0153125	0.0314257	-0.880078	0.00828508	0.0236043
TG 56:7 [-18:2]	TG	-0.0820943	0.812019	0.885326	-1.22197	0.00234404	0.0080003	-1.36212	0.0210862	0.0419056
TG 56:7 [-20:4]	TG	-0.770524	0.0174673	0.0595904	-1.8883	0.000276192	0.002628	-1.29995	0.00370021	0.0164056
TG 56:7 [-22:5]	TG	1.14774	0.0737363	0.168025	-0.323051	0.166636	0.24224	-1.61532	0.0353765	0.0601014
TG 56:8 [-20:4]	TG	-0.862452	0.0419216	0.112508	-1.47576	0.00516855	0.0145168	-0.900249	0.121809	0.173068
TG 56:9 [-18:2]	TG	0.241972	0.485714	0.635475	1.10312	0.0123515	0.0271215	0.574744	0.0902479	0.134942
TG 56:9 [-20:5]	TG	1.08307	0.0111124	0.0447345	2.94068	0.00033002	0.00281819	1.7004	0.000732833	0.00739282
TG 58:6 [-18:1]	TG	0.213504	0.480166	0.630845	-0.890197	0.0457922	0.0816353	-1.16116	0.00963702	0.0251044
TG 58:8 [-22:6]	TG	3.79863	0.0117311	0.0449748	3.77491	0.00924817	0.0221484	-0.071452	0.897417	0.916037
